# Supplementary material for: Genome-Wide Analysis Reveals the Potential Role of MYB Transcription Factors in Floral Scent Formation in Hedychium coronarium
Source: Front Plant Sci. 2021 Feb 26;12:623742. doi: 10.3389/fpls.2021.623742 (PMC7952619; doi:10.3389/fpls.2021.623742)
Supplement: Supplementary file 1 [file Table_1.XLSX]

## Sheet: Table S1
Gene name	Gene ID	Sub-family	ORF (bp)	Length (aa)	Mol. Wt (Kda)	pI	Exon No.	Chromosome No	Genome Location	Subcellular localization	Protein GRAVY
HcMYB1	evm.model.scaf_430.71	R2R3	774	258	28.58	7.97	3	Chr01	6433223-6434235	Nucleus	-0.494
HcMYB2	evm.model.scaf_125.110	R2R3	783	261	29.53	5.22	3	Chr01	7746685-7748044	Nucleus	-0.57
HcMYB3	evm.model.scaf_43.55	R2R3	1290	430	47.11	8.49	3	Chr01	9060780-9062505	Nucleus	-0.473
HcMYB4	evm.model.scaf_43.135	R2R3	870	290	32	7.89	3	Chr01	10274967-10276075	Nucleus	-0.712
HcMYB5	evm.model.scaf_87.104	R2R3	852	284	30.93	9.75	5	Chr01	52201766-52205304	Nucleus	-0.457
HcMYB6	evm.model.scaf_87.129	R2R3	1611	537	60.04	5.07	11	Chr01	52422120-52428572	Nucleus	-0.517
HcMYB7	evm.model.scaf_47.3	R2R3	681	227	24.81	8.04	2	Chr02	2008731-2009786	Nucleus	-0.604
HcMYB8	evm.model.scaf_515.27	R2R3	681	227	24.82	8.26	2	Chr02	2193206-2194264	Nucleus	-0.62
HcMYB9	evm.model.scaf_817.5	R2R3	879	293	32.23	7.02	2	Chr02	3052938-3055340	Nucleus	-0.8
HcMYB10	evm.model.scaf_187.63	3R	5247	1749	192.53	5.51	22	Chr02	4085336-4130065	Nucleus	-0.51
HcMYB11	evm.model.scaf_76.29	1R	486	162	18.33	9.05	5	Chr02	11036857-11042924	Nucleus	-0.051
HcMYB12	evm.model.scaf_76.7	R2R3	750	250	28.17	7.31	3	Chr02	12211397-12212371	Nucleus	-0.596
HcMYB13	evm.model.scaf_261.15	R2R3	777	259	28.98	10.27	2	Chr02	28093291-28094261	Nucleus	-0.753
HcMYB14	evm.model.scaf_8.67	R2R3	876	292	32.02	7.62	3	Chr02	31824780-31825834	Nucleus	-0.463
HcMYB15	evm.model.scaf_312.18	R2R3	651	217	24.62	9.49	3	Chr02	33265216-33266305	Nucleus	-0.638
HcMYB16	evm.model.scaf_38.80	R2R3	615	205	23.77	10.57	2	Chr02	37246875-37247801	Nucleus	-1.028
HcMYB17	evm.model.scaf_243.31	R2R3	540	180	21.18	10.98	2	Chr02	40265679-40266294	Nucleus	-0.902
HcMYB18	evm.model.scaf_67.85	R2R3	849	283	30.64	6.51	3	Chr02	42773192-42774896	Nucleus	-0.397
HcMYB19	evm.model.scaf_77.80	R2R3	975	325	35.61	5.43	2	Chr02	46118667-46119726	Nucleus	-0.567
HcMYB20	evm.model.scaf_724.8	R2R3	693	231	25.94	7.44	2	Chr02	47179057-47179922	Nucleus	-0.827
HcMYB21	evm.model.scaf_552.3	R2R3	732	244	27.53	7.5	2	Chr02	47390224-47391097	Nucleus	-0.854
HcMYB22	evm.model.scaf_990.21	3R	1701	567	62.71	8.95	8	Chr02	57395679-57419048	Nucleus	-0.816
HcMYB23	evm.model.scaf_14.84	1R	1920	640	69.75	8.71	8	Chr02	58648323-58654093	Nucleus	-0.679
HcMYB24	evm.model.scaf_219.63	R2R3	945	315	35.36	9.79	3	Chr02	61873982-61875496	Nucleus	-0.848
HcMYB25	evm.model.scaf_219.17	R2R3	1164	388	42.2	7.45	2	Chr02	62149291-62154016	Nucleus	-0.514
HcMYB26	evm.model.scaf_118.74	R2R3	639	213	24.3	8.94	2	Chr03	1212670-1213395	Nucleus	-0.833
HcMYB27	evm.model.scaf_118.83	R2R3	534	178	19.46	10.86	1	Chr03	1246463-1246996	Nucleus	-0.737
HcMYB28	evm.model.scaf_118.102	1R	798	266	29.31	9.64	3	Chr03	1401608-1402548	Nucleus	-0.686
HcMYB29	evm.model.scaf_204.42	R2R3	915	305	34.24	6.51	3	Chr03	3060864-3061931	Nucleus	-0.471
HcMYB30	evm.model.scaf_204.15	R2R3	657	219	25.23	11.07	2	Chr03	3483690-3484426	Nucleus	-0.721
HcMYB31	evm.model.scaf_1033.9	1R	495	165	18.75	5.64	2	Chr03	3933420-3934785	Nucleus	-0.673
HcMYB32	evm.model.scaf_284.22	R2R3	747	249	28.37	10.6	2	Chr03	5787795-5788651	Nucleus	-0.862
HcMYB33	evm.model.scaf_40.22	R2R3	1023	341	37.52	6.77	3	Chr03	10242013-10243505	Nucleus	-0.44
HcMYB34	evm.model.scaf_94.30	R2R3	2469	823	89.51	6.37	15	Chr03	41631655-41650240	Nucleus	-0.54
HcMYB35	evm.model.scaf_257.64	R2R3	789	263	29.44	6.36	3	Chr04	2286856-2288374	Nucleus	-0.51
HcMYB36	evm.model.scaf_659.52	R2R3	846	282	31.47	8.67	3	Chr04	3237635-3238942	Nucleus	-0.656
HcMYB37	evm.model.scaf_322.14	R2R3	852	284	31.8	6.7	3	Chr04	3510895-3512039	Nucleus	-0.66
HcMYB38	evm.model.scaf_322.98	R2R3	729	243	27.62	6.52	3	Chr04	4355779-4356803	Nucleus	-0.632
HcMYB39	evm.model.scaf_126.11	R2R3	717	239	26.94	6.14	3	Chr04	4569058-4570077	Nucleus	-0.627
HcMYB40	evm.model.scaf_835.10	1R	1323	441	48.96	9.3	6	Chr04	9706103-9709466	Nucleus	-0.536
HcMYB41	evm.model.scaf_573.6	R2R3	765	255	29.3	6.63	3	Chr04	19120083-19121388	Nucleus	-0.673
HcMYB42	evm.model.scaf_342.15	1R	513	171	19.05	10.04	3	Chr04	20032134-20032766	Nucleus	-0.595
HcMYB43	evm.model.scaf_819.5	R2R3	738	246	28.14	4.78	3	Chr04	46424307-46425303	Nucleus	-0.817
HcMYB44	evm.model.scaf_309.7	R2R3	723	241	27	9.35	3	Chr04	47717197-47721013	Nucleus	-0.733
HcMYB45	evm.model.scaf_541.14	R2R3	564	188	21.4	9.58	3	Chr04	48128547-48130686	Nucleus	-0.855
HcMYB46	evm.model.scaf_42.134	R2R3	771	257	29.25	5.09	3	Chr04	59593149-59594344	Nucleus	-0.759
HcMYB47	evm.model.scaf_42.109	1R	930	310	33.73	9.41	9	Chr04	59931036-59935526	Nucleus	-0.463
HcMYB48	evm.model.scaf_617.22	R2R3	903	301	33.51	7.06	3	Chr04	63361742-63363109	Nucleus	-0.71
HcMYB49	evm.model.scaf_99.80	R2R3	1005	335	37.89	6.78	3	Chr04	64290687-64291904	Nucleus	-0.717
HcMYB50	evm.model.scaf_99.145	R2R3	891	297	32.78	8.75	2	Chr04	64966694-64967677	Nucleus	-0.607
HcMYB51	evm.model.scaf_194.86	R2R3	870	290	32.86	6.17	3	Chr04	67207671-67208917	Nucleus	-0.663
HcMYB52	evm.model.scaf_116.182	R2R3	936	312	33.92	7.59	3	Chr04	67989597-67991101	Nucleus	-0.453
HcMYB53	evm.model.scaf_116.122	R2R3	876	292	32.28	8.48	2	Chr04	68410015-68410980	Nucleus	-0.713
HcMYB54	evm.model.scaf_116.43	1R	453	151	17.08	9.9	2	Chr04	68817742-68818261	Nucleus	-0.767
HcMYB55	evm.model.scaf_104.78	1R	936	312	34.04	6.24	7	Chr05	1353713-1362602	Nucleus	-0.41
HcMYB56	evm.model.scaf_993.4	R2R3	645	215	23.96	6.67	2	Chr05	34416422-34417280	Nucleus	-0.686
HcMYB57	evm.model.scaf_143.36	R2R3	828	276	29.83	7.96	3	Chr05	39144573-39145553	Nucleus	-0.422
HcMYB58	evm.model.scaf_226.47	R2R3	798	266	29.67	6.71	3	Chr05	40798944-40799954	Nucleus	-0.526
HcMYB59	evm.model.scaf_559.14	1R	306	102	11.61	10	2	Chr05	41537948-41538342	Nucleus	-0.89
HcMYB60	evm.model.scaf_412.1	R2R3	765	255	28.58	5.78	3	Chr05	43070772-43071733	Nucleus	-0.655
HcMYB61	evm.model.scaf_316.10	R2R3	606	202	22.78	6.98	3	Chr05	43882760-43883527	Nucleus	-0.511
HcMYB62	evm.model.scaf_960.12	R2R3	561	187	21.28	9.96	2	Chr05	44917385-44918480	Nucleus	-0.653
HcMYB63	evm.model.scaf_285.57	R2R3	753	251	28.51	4.93	3	Chr05	48218655-48219956	Nucleus	-0.582
HcMYB64	evm.model.scaf_133.48	R2R3	855	285	31.45	7.09	2	Chr05	50328257-50329188	Nucleus	-0.531
HcMYB65	evm.model.scaf_918.8	R2R3	417	139	15.75	10.35	3	Chr05	52113988-52114658	Nucleus	-0.633
HcMYB66	evm.model.scaf_318.6	R2R3	486	162	18.5	10.51	2	Chr05	52427588-52428150	Nucleus	-0.395
HcMYB67	evm.model.scaf_318.70	1R	672	224	25.51	7.22	2	Chr05	53248936-53249694	Nucleus	-0.397
HcMYB68	evm.model.scaf_888.2	R2R3	651	217	23.92	7.11	3	Chr05	53765574-53766654	Nucleus	-0.487
HcMYB69	evm.model.scaf_572.49	R2R3	1101	367	40	6.35	3	Chr05	53867789-53869088	Nucleus	-0.645
HcMYB70	evm.model.scaf_10.10	R2R3	747	249	27.56	8.77	3	Chr06	15873735-15874758	Nucleus	-0.38
HcMYB71	evm.model.scaf_276.9	R2R3	699	233	25.48	7.14	3	Chr06	42623672-42624923	Nucleus	-0.462
HcMYB72	evm.model.scaf_365.9	R2R3	1026	342	38.45	4.93	3	Chr06	43749934-43751148	Nucleus	-0.565
HcMYB73	evm.model.scaf_365.35	R2R3	648	216	24.67	11.37	2	Chr06	44214414-44215156	Nucleus	-0.996
HcMYB74	evm.model.scaf_947.18	R2R3	927	309	35.51	7.29	3	Chr06	45189473-45191547	Nucleus	-0.955
HcMYB75	evm.model.scaf_345.69.1	R2R3	708	236	27.37	6.51	2	Chr06	45632106-45633463	Nucleus	-0.801
HcMYB76	evm.model.scaf_180.86	R2R3	726	242	27.77	6.51	3	Chr06	47832011-47833139	Nucleus	-0.719
HcMYB77	evm.model.scaf_852.18	R2R3	705	235	26.38	8.76	3	Chr06	48100371-48101629	Nucleus	-0.68
HcMYB78	evm.model.scaf_152.10	R2R3	2775	925	99.77	6.98	6	Chr06	51377995-51387972	Nucleus	-0.205
HcMYB79	evm.model.scaf_870.10	R2R3	990	330	35.88	6.95	2	Chr06	51754850-51756526	Nucleus	-0.636
HcMYB80	evm.model.scaf_394.20	R2R3	948	316	35.12	6.34	3	Chr06	53276832-53277969	Nucleus	-0.526
HcMYB81	evm.model.scaf_394.8	R2R3	879	293	33.26	6.99	3	Chr06	53417250-53418557	Nucleus	-0.604
HcMYB82	evm.model.scaf_3.3	R2R3	1659	553	60.88	6.16	4	Chr07	19193-24948	Nucleus	-0.531
HcMYB83	evm.model.scaf_3.48	R2R3	591	197	22.58	6.13	3	Chr07	331157-333390	Nucleus	-0.741
HcMYB84	evm.model.scaf_3.94	R2R3	714	238	26.01	8.46	3	Chr07	736692-737712	Nucleus	-0.402
HcMYB85	evm.model.scaf_681.48	R2R3	858	286	32.64	6.84	3	Chr07	4219829-4221180	Nucleus	-0.699
HcMYB86	evm.model.scaf_971.11	R2R3	675	225	25.87	11.31	3	Chr07	7693544-7694813	Nucleus	-0.565
HcMYB87	evm.model.scaf_33.79	1R	366	122	13.22	10.9	1	Chr07	9211543-9211908	Nucleus	-0.488
HcMYB88	evm.model.scaf_60.45	R2R3	300	100	11.37	10.9	2	Chr07	10747592-10747982	Nucleus	-0.422
HcMYB89	evm.model.scaf_60.42_evm.model.scaf_60.48_evm.model.scaf_60.49	R2R3	852	284	31.78	6.25	3	Chr07	10641883-10898025	Nucleus	-0.576
HcMYB90	evm.model.scaf_584.14	R2R3	738	246	27.52	8.23	3	Chr07	13056971-13057915	Nucleus	-0.476
HcMYB91	evm.model.scaf_584.10	1R	636	212	24.43	5.19	3	Chr07	13120859-13122410	Nucleus	-0.637
HcMYB92	evm.model.scaf_85.20	R2R3	660	220	24.45	6.67	2	Chr07	39443733-39444614	Nucleus	-0.578
HcMYB93	evm.model.scaf_502.9	R2R3	618	206	23.33	6.02	2	Chr07	44451971-44452768	Nucleus	-0.752
HcMYB94	evm.model.scaf_13.74	4R	3090	1030	116.91	9.21	16	Chr07	46720714-46729611	Nucleus	-0.742
HcMYB95	evm.model.scaf_406.15	R2R3	705	235	26.64	7.41	3	Chr07	48971976-48972899	Nucleus	-0.597
HcMYB96	evm.model.scaf_56.110	R2R3	732	244	27.53	8.96	3	Chr08	2311174-2312271	Nucleus	-0.671
HcMYB97	evm.model.scaf_294.44	R2R3	672	224	25.1	8.29	2	Chr08	6289576-6290411	Nucleus	-0.756
HcMYB98	evm.model.scaf_519.14	R2R3	894	298	32.91	6.44	2	Chr08	8387957-8389103	Nucleus	-0.867
HcMYB99	evm.model.scaf_942.3	R2R3	840	280	32.15	6.64	2	Chr08	34287388-34288413	Nucleus	-0.481
HcMYB100	evm.model.scaf_54.18	R2R3	744	248	27.69	8.11	2	Chr08	40629350-40630192	Nucleus	-0.422
HcMYB101	evm.model.scaf_140.55	R2R3	615	205	23.14	10.06	2	Chr08	46461184-46462303	Nucleus	-0.77
HcMYB102	evm.model.scaf_247.60	R2R3	2100	700	77.39	9.15	9	Chr08	48028437-48033545	Nucleus	-0.452
HcMYB103	evm.model.scaf_102.89	R2R3	753	251	28.05	7.96	3	Chr09	1080177-1081645	Nucleus	-0.61
HcMYB104	evm.model.scaf_369.95	R2R3	840	280	31.68	6.81	2	Chr09	2556998-2558020	Nucleus	-0.529
HcMYB105	evm.model.scaf_369.72	R2R3	714	238	27.08	6.25	3	Chr09	2750134-2751015	Nucleus	-0.549
HcMYB106	evm.model.scaf_217.86	R2R3	633	211	24.29	7.56	3	Chr09	3709123-3710584	Nucleus	-0.742
HcMYB107	evm.model.scaf_41.39	R2R3	681	227	25.47	7.79	3	Chr09	6624197-6625388	Nucleus	-0.593
HcMYB108	evm.model.scaf_29.33	R2R3	663	221	25.88	6.4	3	Chr09	13378657-13379872	Nucleus	-1.065
HcMYB109	evm.model.scaf_496.7	R2R3	828	276	30.51	5.61	3	Chr09	14699504-14700683	Nucleus	-0.506
HcMYB110	evm.model.scaf_91.20	1R	1362	454	50.2	7.4	6	Chr09	17979774-17982230	Nucleus	-0.745
HcMYB111	evm.model.scaf_393.3	R2R3	558	186	21.45	10.22	8	Chr09	32060673-32085246	Nucleus	-0.682
HcMYB112	evm.model.scaf_419.9	R2R3	849	283	31.65	7.91	3	Chr09	36070161-36071629	Nucleus	-0.617
HcMYB113	evm.model.scaf_164.25	R2R3	693	231	26.55	8.71	3	Chr09	45454557-45455768	Nucleus	-0.697
HcMYB114	evm.model.scaf_164.15	1R	309	103	11.89	10.7	2	Chr09	45782797-45783203	Nucleus	-0.595
HcMYB115	evm.model.scaf_302.47	R2R3	768	256	28.94	6.62	3	Chr09	52935599-52936984	Nucleus	-0.804
HcMYB116	evm.model.scaf_579.2	R2R3	594	198	22.31	5.36	3	Chr09	56703141-56704050	Nucleus	-0.702
HcMYB117	evm.model.scaf_579.32	R2R3	774	258	28.42	9.05	3	Chr09	57067700-57068937	Nucleus	-0.504
HcMYB118	evm.model.scaf_71.153	R2R3	1158	386	42.72	9.44	7	Chr10	160268-163881	Nucleus	-0.537
HcMYB119	evm.model.scaf_868.21	R2R3	771	257	28.39	8.42	3	Chr10	1807656-1808827	Nucleus	-0.539
HcMYB120	evm.model.scaf_272.22	R2R3	852	284	32.3	5.86	3	Chr10	2920396-2921436	Nucleus	-0.622
HcMYB121	evm.model.scaf_128.97	1R	669	223	24.96	8.24	3	Chr10	5668125-5671523	Nucleus	-0.516
HcMYB122	evm.model.scaf_128.96	R2R3	582	194	21.81	9.78	3	Chr10	5674095-5674909	Nucleus	-0.708
HcMYB123	evm.model.scaf_128.69	R2R3	873	291	32.14	7.91	3	Chr10	5836734-5838192	Nucleus	-0.518
HcMYB124	evm.model.scaf_690.27	R2R3	999	333	37.13	5.36	3	Chr10	8541936-8544155	Nucleus	-0.602
HcMYB125	evm.model.scaf_804.16	R2R3	900	300	34.55	6.96	3	Chr10	16994844-16996159	Nucleus	-0.764
HcMYB126	evm.model.scaf_198.9	1R	1110	370	41.78	8.93	11	Chr10	22377859-22424075	Chloroplasts	-0.329
HcMYB127	evm.model.scaf_157.24	R2R3	663	221	25.11	8.83	3	Chr10	32411036-32412076	Nucleus	-0.827
HcMYB128	evm.model.scaf_240.20	R2R3	846	282	31.43	7.89	4	Chr10	42702741-42705702	Nucleus	-0.561
HcMYB129	evm.model.scaf_408.56	R2R3	786	262	29.13	6.78	3	Chr11	1423656-1425024	Nucleus	-0.674
HcMYB130	evm.model.scaf_408.16	R2R3	708	236	26.9	7.02	3	Chr11	1646082-1646959	Nucleus	-0.745
HcMYB131	evm.model.scaf_1045.19	R2R3	771	257	29.44	5.23	3	Chr11	1970015-1971275	Nucleus	-0.655
HcMYB132	evm.model.scaf_36.2	R2R3	621	207	23.76	6.16	2	Chr11	2043033-2043913	Nucleus	-0.733
HcMYB133	evm.model.scaf_36.6	R2R3	645	215	24.91	8.09	3	Chr11	2078643-2080589	Nucleus	-0.781
HcMYB134	evm.model.scaf_36.189	R2R3	762	254	28.62	7.57	3	Chr11	3557800-3559099	Nucleus	-0.622
HcMYB135	evm.model.scaf_48.75	R2R3	894	298	33.44	4.79	3	Chr11	8519974-8521849	Nucleus	-0.629
HcMYB136	evm.model.scaf_802.15	R2R3	795	265	29.47	8.21	3	Chr11	16776449-16777586	Nucleus	-0.44
HcMYB137	evm.model.scaf_426.16	1R	882	294	32.17	6.37	3	Chr11	35581739-35583031	Nucleus	-0.618
HcMYB138	evm.model.scaf_523.18	R2R3	546	182	20.7	9.54	3	Chr11	37795028-37795976	Nucleus	-0.716
HcMYB139	evm.model.scaf_509.4	R2R3	735	245	28.17	5.62	3	Chr11	38654091-38655066	Nucleus	-0.702
HcMYB140	evm.model.scaf_66.28	R2R3	783	261	29.61	8.58	3	Chr11	45187490-45188446	Nucleus	-0.494
HcMYB141	evm.model.scaf_28.25	R2R3	654	218	24.67	8.49	3	Chr11	48260095-48261284	Nucleus	-0.724
HcMYB142	evm.model.scaf_28.195	R2R3	909	303	34.27	9.04	7	Chr11	49553372-49557422	Nucleus	-0.49
HcMYB143	evm.model.scaf_158.175	R2R3	921	307	34.44	8.76	3	Chr12	45524-46607	Nucleus	-0.798
HcMYB144	evm.model.scaf_158.154	R2R3	1077	359	41.12	7.08	3	Chr12	240062-241593	Nucleus	-0.684
HcMYB145	evm.model.scaf_158.135	R2R3	669	223	26.07	7.97	2	Chr12	472365-473453	Nucleus	-0.842
HcMYB146	evm.model.scaf_158.126	R2R3	753	251	28.58	6.73	3	Chr12	533910-535233	Nucleus	-0.872
HcMYB147	evm.model.scaf_158.22	R2R3	729	243	26.82	7.82	3	Chr12	1235787-1237100	Nucleus	-0.517
HcMYB148	evm.model.scaf_433.38	R2R3	639	213	24.68	6.87	4	Chr12	2936984-2939115	Nucleus	-0.636
HcMYB149	evm.model.scaf_214.28	R2R3	750	250	27.95	7.56	3	Chr12	3727223-3728488	Nucleus	-0.598
HcMYB150	evm.model.scaf_702.19	R2R3	678	226	25.94	8.13	3	Chr12	8637481-8638309	Nucleus	-0.664
HcMYB151	evm.model.scaf_850.12	R2R3	537	179	20.52	10.21	3	Chr12	10735222-10735949	Nucleus	-0.536
HcMYB152	evm.model.scaf_216.33	R2R3	657	219	24.11	7.05	3	Chr12	11786725-11787776	Nucleus	-0.639
HcMYB153	evm.model.scaf_79.1	R2R3	657	219	25.59	6.52	3	Chr12	44348729-44351207	Nucleus	-0.854
HcMYB154	evm.model.scaf_206.52	R2R3	741	247	27.41	8.74	4	Chr13	1435249-1436856	Nucleus	-0.535
HcMYB155	evm.model.scaf_206.41	R2R3	903	301	32.68	6.34	3	Chr13	1551930-1552989	Nucleus	-0.365
HcMYB156	evm.model.scaf_131.70	3R	1923	641	71.07	7.66	7	Chr13	3541753-3559828	Nucleus	-0.701
HcMYB157	evm.model.scaf_543.17_evm.model.scaf_543.18	R2R3	726	242	26.93	4.77	2	Chr13	32714061-32715204	Nucleus	-0.678
HcMYB158	evm.model.scaf_22.64	R2R3	825	275	30.46	6.72	3	Chr13	35279608-35280850	Nucleus	-0.56
HcMYB159	evm.model.scaf_135.80	R2R3	864	288	32.36	6.79	3	Chr13	37672770-37674126	Nucleus	-0.574
HcMYB160	evm.model.scaf_733.29	R2R3	807	269	30.19	8.05	3	Chr14	1886841-1887857	Nucleus	-0.685
HcMYB161	evm.model.scaf_114.209	R2R3	681	227	25.92	8.14	3	Chr14	3637891-3638963	Nucleus	-0.9
HcMYB162	evm.model.scaf_225.94	R2R3	1374	458	51.13	5.48	12	Chr14	3939662-3943398	Nucleus	-0.657
HcMYB163	evm.model.scaf_225.87	R2R3	768	256	28.1	8.05	2	Chr14	4013358-4014366	Nucleus	-0.725
HcMYB164	evm.model.scaf_225.84	R2R3	690	230	26.8	9.29	3	Chr14	4034495-4036198	Nucleus	-0.674
HcMYB165	evm.model.scaf_556.19	R2R3	636	212	24.08	9.43	2	Chr14	5369982-5370700	Nucleus	-0.464
HcMYB166	evm.model.scaf_68.90	R2R3	444	148	16.73	9.85	4	Chr14	6330747-6331459	Nucleus	-0.745
HcMYB167	evm.model.scaf_68.144	R2R3	990	330	35.44	7.09	3	Chr14	6662102-6666816	Nucleus	-0.291
HcMYB168	evm.model.scaf_68.153	1R	495	165	18.76	7.08	4	Chr14	6739532-6742810	Nucleus	-0.848
HcMYB169	evm.model.scaf_57.87	R2R3	699	233	26.6	6.36	3	Chr14	8093425-8096072	Nucleus	-0.824
HcMYB170	evm.model.scaf_57.120	R2R3	966	322	36.06	4.51	3	Chr14	8392569-8393700	Nucleus	-0.731
HcMYB171	evm.model.scaf_709.1	R2R3	816	272	30.09	5.74	3	Chr14	9272182-9273286	Nucleus	-0.452
HcMYB172	evm.model.scaf_346.50	R2R3	840	280	31.69	6.5	3	Chr14	12788338-12790128	Nucleus	-0.537
HcMYB173	evm.model.scaf_154.27	1R	828	276	29.98	6.76	10	Chr14	14546620-14558516	Nucleus	-0.66
HcMYB174	evm.model.scaf_70.29	3R	3168	1056	115.68	4.68	12	Chr14	32687017-32711472	Nucleus	-0.559
HcMYB175	evm.model.scaf_1172.3	R2R3	1218	406	44.24	7.56	3	Chr14	37459987-37462515	Nucleus	-0.421
HcMYB176	evm.model.scaf_697.5	R2R3	1017	339	37.28	8.57	3	Chr14	38908175-38909579	Nucleus	-0.605
HcMYB177	evm.model.scaf_72.29	R2R3	957	319	35.01	8.4	3	Chr14	41382033-41383453	Nucleus	-0.52
HcMYB178	evm.model.scaf_277.22	R2R3	729	243	27.11	7.56	3	Chr15	688553-689442	Nucleus	-0.528
HcMYB179	evm.model.scaf_423.12	R2R3	480	160	18.38	9.04	2	Chr15	26239437-26240002	Nucleus	-0.652
HcMYB180	evm.model.scaf_450.33	R2R3	780	260	28.68	7.29	2	Chr15	26479621-26480736	Nucleus	-0.606
HcMYB181	evm.model.scaf_12.124	3R	1017	339	38.03	5.92	7	Chr15	29478563-29491345	Nucleus	-0.791
HcMYB182	evm.model.scaf_12.176	R2R3	1278	426	46.51	6.11	3	Chr15	30254527-30256079	Nucleus	-0.496
HcMYB183	evm.model.scaf_183.42	R2R3	1038	346	38.17	6.51	3	Chr15	32551731-32553028	Nucleus	-0.599
HcMYB184	evm.model.scaf_183.30	R2R3	732	244	27.55	8.04	3	Chr15	32657628-32658937	Nucleus	-0.684
HcMYB185	evm.model.scaf_577.23	1R	348	116	13.3	10.19	1	Chr15	35366313-35366660	Nucleus	-0.81
HcMYB186	evm.model.scaf_714.29	R2R3	864	288	31.51	6.9	3	Chr15	35804789-35806004	Nucleus	-0.463
HcMYB187	evm.model.scaf_74.156	R2R3	792	264	29.85	7.53	3	Chr16	2224621-2225697	Nucleus	-0.562
HcMYB188	evm.model.scaf_74.11	R2R3	687	229	26.29	5.9	3	Chr16	3673075-3674004	Nucleus	-0.614
HcMYB189	evm.model.scaf_787.2	R2R3	651	217	24.39	6.88	2	Chr16	4606590-4607311	Nucleus	-0.788
HcMYB190	evm.model.scaf_787.37	R2R3	1077	359	38.95	6.64	3	Chr16	4906406-4908041	Nucleus	-0.455
HcMYB191	evm.model.scaf_482.10	R2R3	759	253	29	10.29	2	Chr16	33120786-33121663	Nucleus	-0.862
HcMYB192	evm.model.scaf_300.107	R2R3	1014	338	36.4	8.15	3	Chr16	35522384-35523579	Nucleus	-0.609
HcMYB193	evm.model.scaf_300.104	R2R3	741	247	27.93	8.5	7	Chr16	35534392-35544381	Nucleus	-0.618
HcMYB194	evm.model.scaf_26.362	R2R3	810	270	29.78	8.47	3	Chr17	256500-257483	Nucleus	-0.684
HcMYB195	evm.model.scaf_26.176	R2R3	1656	552	60.5	5.22	4	Chr17	1530974-1536278	Nucleus	-0.505
HcMYB196	evm.model.scaf_26.107	R2R3	618	206	23.34	5.87	3	Chr17	1934425-1935426	Nucleus	-0.564
HcMYB197	evm.model.scaf_26.5	R2R3	786	262	29.58	7.05	3	Chr17	2492727-2493733	Nucleus	-0.582
HcMYB198	evm.model.scaf_141.95	1R	708	236	26.65	5.95	4	Chr17	5433820-5436423	Nucleus	-0.55
HcMYB199	evm.model.scaf_259.104	R2R3	795	265	30	5.25	3	Chr17	7399556-7400516	Nucleus	-0.645
HcMYB200	evm.model.scaf_982.18	R2R3	834	278	31.2	5.09	3	Chr17	8553255-8554508	Nucleus	-0.679
HcMYB201	evm.model.scaf_982.17	R2R3	714	238	26.83	10.76	3	Chr17	8596913-8598387	Nucleus	-0.86
HcMYB202	evm.model.scaf_244.12	R2R3	837	279	31.93	9.36	4	Chr17	9097142-9104635	Nucleus	-0.688
HcMYB203	evm.model.scaf_244.14	R2R3	720	240	27.17	8.58	3	Chr17	9113253-9114404	Nucleus	-0.625
HcMYB204	evm.model.scaf_244.32	R2R3	873	291	31.38	7.48	3	Chr17	9276472-9277489	Nucleus	-0.4
HcMYB205	evm.model.scaf_382.2	R2R3	645	215	24.64	9.82	2	Chr17	10165402-10166164	Nucleus	-0.876
HcMYB206	evm.model.scaf_382.84	R2R3	1119	373	41.74	6.26	5	Chr17	10981683-10991503	Nucleus	-0.854
HcMYB207	evm.model.scaf_73.135	R2R3	903	301	33.65	5.41	3	Chr17	11009984-11011444	Nucleus	-0.576
HcMYB208	evm.model.scaf_144.71	3R	1854	618	68.95	6.85	8	Chr17	15949777-15960988	Nucleus	-0.661
HcMYB209	evm.model.scaf_144.16	R2R3	627	209	24.04	8.14	2	Chr17	16671232-16672063	Nucleus	-0.913
HcMYB210	evm.model.scaf_1.263	R2R3	630	210	23.46	9.46	2	scaffold	1572975-1573797	Nucleus	-0.441
HcMYB211	evm.model.scaf_1.270	R2R3	702	234	26.32	8.99	3	scaffold	1700603-1701805	Nucleus	-0.574
HcMYB212	evm.model.scaf_1.271	R2R3	672	224	25.18	7.51	3	scaffold	1720420-1721330	Nucleus	-0.581
HcMYB213	evm.model.scaf_1.511	R2R3	834	278	30.94	8.72	3	scaffold	4356061-4357377	Nucleus	-0.637
HcMYB214	evm.model.scaf_15.42	R2R3	1044	348	38.18	4.89	2	scaffold	282451-283601	Nucleus	-0.552
HcMYB215	evm.model.scaf_15.94	R2R3	918	306	33.85	8.57	3	scaffold	786702-787803	Nucleus	-0.583
HcMYB216	evm.model.scaf_25.112	R2R3	570	190	21.81	9.7	2	scaffold	982924-983750	Nucleus	-0.653
HcMYB217	evm.model.scaf_25.144	R2R3	1023	341	37.09	6.79	1	scaffold	1249215-1251233	Nucleus	-0.644
HcMYB218	evm.model.scaf_37.61	R2R3	756	252	28.86	6.61	3	scaffold	699645-700527	Nucleus	-0.763
HcMYB219	evm.model.scaf_37.124	R2R3	648	216	24.23	8.57	3	scaffold	1218748-1220055	Nucleus	-0.671
HcMYB220	evm.model.scaf_37.184	R2R3	846	282	30.9	8.71	3	scaffold	1677439-1679734	Nucleus	-0.546
HcMYB221	evm.model.scaf_37.240	R2R3	867	289	32.68	9.46	4	scaffold	2079692-2080832	Nucleus	-0.892
HcMYB222	evm.model.scaf_159.73	R2R3	981	327	35.79	6.23	4	scaffold	718031-719697	Nucleus	-0.444
HcMYB223	evm.model.scaf_182.176	1R	1035	345	39.1	9.34	3	scaffold	1145385-1146735	Nucleus	-0.589
HcMYB224	evm.model.scaf_242.5	R2R3	645	215	23.38	8.07	3	scaffold	99268-100289	Nucleus	-0.533
HcMYB225	evm.model.scaf_252.11	R2R3	1203	401	44.81	8.12	5	scaffold	46352-48611	Nucleus	-0.487
HcMYB226	evm.model.scaf_308.60	R2R3	921	307	34.41	7.06	3	scaffold	461822-462901	Nucleus	-0.573
HcMYB227	evm.model.scaf_347.74	R2R3	717	239	26.86	8.07	3	scaffold	749939-750788	Nucleus	-0.605
HcMYB228	evm.model.scaf_347.89	R2R3	1077	359	40.36	6.19	2	scaffold	897892-899036	Nucleus	-0.442
HcMYB229	evm.model.scaf_355.80	R2R3	876	292	32.85	6.24	3	scaffold	824544-825814	Nucleus	-0.694
HcMYB230	evm.model.scaf_374.64	R2R3	672	224	25.52	8.58	2	scaffold	714698-716110	Nucleus	-0.863
HcMYB231	evm.model.scaf_397.66	R2R3	579	193	21.97	9.5	3	scaffold	451993-452757	Nucleus	-0.632
HcMYB232	evm.model.scaf_397.120	1R	2112	704	77.6	7.06	6	scaffold	745819-750194	Nucleus	-0.729
HcMYB233	evm.model.scaf_440.70	R2R3	729	243	26.81	7.34	3	scaffold	690836-691971	Nucleus	-0.479
HcMYB234	evm.model.scaf_444.6	R2R3	723	241	27.57	5.21	2	scaffold	112025-113104	Nucleus	-0.583
HcMYB235	evm.model.scaf_463.70	R2R3	891	297	33.17	6.92	3	scaffold	489525-491211	Nucleus	-0.615
HcMYB236	evm.model.scaf_478.81	R2R3	957	319	35.31	6.93	3	scaffold	600311-601590	Nucleus	-0.512
HcMYB237	evm.model.scaf_493.19	R2R3	642	214	23.15	8.81	3	scaffold	164470-165464	Nucleus	-0.498
HcMYB238	evm.model.scaf_493.73	R2R3	522	174	20.17	8.66	2	scaffold	524776-525819	Nucleus	-0.777
HcMYB239	evm.model.scaf_527.47	R2R3	750	250	27.53	5.38	3	scaffold	440380-441681	Nucleus	-0.488
HcMYB240	evm.model.scaf_551.22	R2R3	903	301	34.15	7.12	3	scaffold	370374-371450	Nucleus	-0.821
HcMYB241	evm.model.scaf_589.39	1R	723	241	26.14	8.37	3	scaffold	281626-282563	Nucleus	-0.61
HcMYB242	evm.model.scaf_589.56	R2R3	1683	561	61.63	5.62	4	scaffold	365464-371979	Nucleus	-0.436
HcMYB243	evm.model.scaf_589.87	R2R3	588	196	21.95	6.36	3	scaffold	518992-520605	Nucleus	-0.849
HcMYB244	evm.model.scaf_641.16	R2R3	612	204	22.55	9.67	3	scaffold	86680-87517	Nucleus	-0.568
HcMYB245	evm.model.scaf_676.12	R2R3	597	199	22.72	6.25	3	scaffold	161281-163319	Nucleus	-0.771
HcMYB246	evm.model.scaf_887.16	R2R3	1014	338	36.66	6.98	3	scaffold	105370-107190	Nucleus	-0.621
HcMYB247	evm.model.scaf_911.15	R2R3	648	216	24.23	6.5	3	scaffold	163096-164174	Nucleus	-0.478
HcMYB248	evm.model.scaf_1021.25	R2R3	777	259	29.29	8.05	3	scaffold	149096-150163	Nucleus	-0.718
HcMYB249	evm.model.scaf_1077.31	R2R3	1068	356	38.84	9.29	1	scaffold	182520-184343	Nucleus	-0.724
HcMYB250	evm.model.scaf_1108.10	R2R3	987	329	36.95	5.61	3	scaffold	59879-61229	Nucleus	-0.567
HcMYB251	evm.model.scaf_1206.6	R2R3	1044	348	38.95	6.1	3	scaffold	33427-34910	Nucleus	-0.568
HcMYB252	evm.model.scaf_1213.11	1R	585	195	21.45	12.2	2	scaffold	75567-77968	Nucleus	-1.091
HcMYB253	evm.model.scaf_1223.6	1R	1515	505	55.27	8.35	6	scaffold	26030-29996	Nucleus	-0.582

## Sheet: Table S2
Table S2. The primers used in RT-PCR analysis
GENE ID	FORWARD PRIMERS (5'-3')	REVERSE PRIMERS (5'-3')	Purpose
HcMYB7	ATGGGGAGGTCGCCGTGCTGC	G CTACAGTAGTTGAATTTTAAC	Cloning
HcMYB8	ATGGGGAGGTCGCCGTGCTG	gc CTACAGTATTCGAATTTTAAC	Cloning
HcMYB75	ATGGAGTTCCACGGGAGGGAG	GC TTAGAGCTGCTGTTGTAACC	Cloning
HcMYB79	ATGGCGGCGGTGGGCCGGA	ATCCGAGTCGATCTTGATCAG	Cloning
HcMYB145	ATGGAGTTCCGCGGGAGGG	TTAGAGCTGCTGTTGCAACCA	Cloning
HcMYB238	ATGGCGAAGGAGTCGGAGGAG	TCATTCAAGGAAGGCCAGTGC	Cloning
HcMYB248	ATGGGGTGCAGGGCTTGCGA	AAACCCTGTCCCAGTATCCAT	Cloning
HcMYB7	TTTGTGGACAAGGAAGACACGAGC	GATTGAGGTCTGGGCACTCGCATA	RT-qPCR
HcMYB8	GCCATTAATGCTTCTTCCGAG	TGTTGAGGACGAGGAATTCTC	RT-qPCR
HcMYB75	AGCCTAGAGAGTTCCTGCTCCTAC	CAACTCATCCATCCAGCCGCAACA	RT-qPCR
HcMYB79	CTGACGTCTCTGTCGCTAGC	TCGTTGCGGATCATCTCTTG	RT-qPCR
HcMYB145	AGTGGATCATGGAGCTGGAG	GCAACCAAATTATGTCCTCCACGG	RT-qPCR
HcMYB238	ATTCACAGACGAAGGCCAGATCAG	GATTTCCTCCGACACGTCGATT	RT-qPCR
HcMYB248	TTTAGCTTGCAGGACACCAGTACC	CATTCCCTTACGCTGAACTCCA	RT-qPCR
HcMYB7	TTACAATTACAGTCGACTAGTG ATGGGGAGGTCGCCGTGCTGC	CCTTGCTCACCATGGATCGATC CAGTAGTTGAATTTTAAC	GFP
HcMYB8	TTACAATTACAGTCGACTAGTG ATGGGGAGGTCGCCGTGCTG	CCTTGCTCACCATGGATCGATC CAGTATTCGAATTTTAAC	GFP
HcMYB145	TTACAATTACAGTCGACTAGTG ATGGAGTTCCGCGGGAGGG	CCTTGCTCACCATGGATCGATC GAGCTGCTGTTGCAACCA	GFP
HcMYB248	TTACAATTACAGTCGACTAGTG ATGGGGTGCAGGGCTTGCGA	CCTTGCTCACCATGGATCGATC AAACCCTGTCCCAGTATCCAT	GFP
HcMYB7	AAGGAAGTTTAA GGCGCCATTAATGCTTCTTCCG	AACCACCACCACCGT GAGCACGAGGAATTCTCCTGC	VIGS
HcMYB8	AAG GA A GTT TAA GCCATTAATGCTTCTTCCGAG	A ACC ACC ACC ACC G T TGTTGAGGACGAGGAATTCTC	VIGS
HcMYB79	AAG GA A GTT TAA CTGACGTCTCTGTCGCTAGCT	A ACC ACC ACC ACC G TTTCGTTGCGGATCATCTCTTG	VIGS
HcMYB145	AAG GA A GTT TAA GCCATTAATGCTTCTTCCGAG	A ACC ACC ACC ACC G T TGTTGAGGACGAGGAATTCTC	VIGS
HcMYB248	AAGGAAGTTTAA CTGAAGTATGAAGGCTCACATGG	AACCACCACCACCGT CTACACCAGGGAACAATGCATC	VIGS
HcMYB7	GCC ATG GAG GCC AGT GAA TTC ATGGGGAGGTCGCCGTGCTGC	GCAGCTCGAGCTCGATGGATCCC CAGTAGTTGAATTTTAAC	AD
HcMYB8	GCC ATG GAG GCC AGT GAA TTC ATGGGGAGGTCGCCGTGCTG	GCAGCTCGAGCTCGATGGATCCC CAGTATTCGAATTTTAAC	AD
HcMYB75	GCC ATG GAG GCC AGT GAA TTC ATGGAGTTCCACGGGAGGGAG	GCAGCTCGAGCTCGATGGATCCGAGCTGCTGTTGTAACC	AD
HcMYB79	ATG GCC ATG GAG GCC GAA TTC ATGGCGGCGGTGGGCCGGA	GCCGCTGCAGGTCGACGGATCCC ATCCGAGTCGATCTTGATCAG	AD
HcMYB145	GCC ATG GAG GCC AGT GAA TTC ATGGAGTTCCGCGGGAGGG	GCAGCTCGAGCTCGATGGATCCC GAGCTGCTGTTGCAACCA	AD
HcMYB238	GCC ATG GAG GCC AGT GAA TTC ATGGCGAAGGAGTCGGAGGAG	GCAGCTCGAGCTCGATGGATCCC TTCAAGGAAGGCCAGTGC	AD
HcMYB248	ATG GCC ATG GAG GCC GAA TTC ATGGGGTGCAGGGCTTGCGA	GCCGCTGCAGGTCGACGGATCCC AAACCCTGTCCCAGTATCCAT	AD

## Sheet: Table S3
Supplementary Table 3. The Ka/Ks ratios and estimated divergence time for segmentally and tandemly duplicated HcMYB genes.
Gene 1	Gene 1	Gene 2	Gene 2	Ka	Ks	Ka_Ks	Duplication type	Purify selection	Time (Mya)
evm.model.scaf_244.12	HcMYB202	evm.model.scaf_584.14	HcMYB90	0.122983	0.435881	0.282148	Segmental	Yes	33.5293	3.35293e+07	1.3e-08
evm.model.scaf_515.27	HcMYB8	evm.model.scaf_294.44	HcMYB97	0.166099	0.573802	0.289472	Segmental	Yes	44.1386	4.41386e+07	1.3e-08
evm.model.scaf_802.15	HcMYB136	evm.model.scaf_102.89	HcMYB103	0.0926835	0.546568	0.169574	Segmental	Yes	42.0437	4.20437e+07	1.3e-08
evm.model.scaf_99.145	HcMYB50	evm.model.scaf_128.69	HcMYB123	0.151142	0.561523	0.269164	Segmental	Yes	43.1941	4.31941e+07	1.3e-08
evm.model.scaf_300.107	HcMYB192	evm.model.scaf_572.49	HcMYB69	0.127423	0.64472	0.197641	Segmental	Yes	49.5938	4.95938e+07	1.3e-08
evm.model.scaf_573.6	HcMYB41	evm.model.scaf_819.5	HcMYB43	0.343992	1.73295	0.198501	Segmental	Yes	133.304	1.33304e+08	1.3e-08
evm.model.scaf_1108.10	HcMYB250	evm.model.scaf_135.80	HcMYB159	0.111176	0.744177	0.149395	Segmental	Yes	57.2444	5.72444e+07	1.3e-08
evm.model.scaf_346.50	HcMYB172	evm.model.scaf_42.134	HcMYB46	0.12944	0.544653	0.237656	Segmental	Yes	41.8964	4.18964e+07	1.3e-08
evm.model.scaf_214.28	HcMYB149	evm.model.scaf_226.47	HcMYB58	0.171742	1.14252	0.150318	Segmental	Yes	87.8863	8.78863e+07	1.3e-08
evm.model.scaf_242.5	HcMYB224	evm.model.scaf_54.18	HcMYB100	0.0826883	0.511069	0.161795	Segmental	Yes	39.313	3.9313e+07	1.3e-08
evm.model.scaf_25.112	HcMYB216	evm.model.scaf_960.12	HcMYB62	0.120494	0.701061	0.171873	Segmental	Yes	53.9278	5.39278e+07	1.3e-08
evm.model.scaf_22.64	HcMYB158	evm.model.scaf_68.144	HcMYB167	0.22669	0.724853	0.31274	Segmental	Yes	55.7579	5.57579e+07	1.3e-08
evm.model.scaf_527.47	HcMYB239	evm.model.scaf_158.22	HcMYB147	0.0970026	0.330027	0.293923	Segmental	Yes	25.3867	2.53867e+07	1.3e-08
evm.model.scaf_116.182	HcMYB52	evm.model.scaf_276.9	HcMYB71	0.229731	0.739976	0.310458	Segmental	Yes	56.9212	5.69212e+07	1.3e-08
evm.model.scaf_116.182	HcMYB52	evm.model.scaf_868.21	HcMYB119	0.112722	0.434238	0.259586	Segmental	Yes	33.4029	3.34029e+07	1.3e-08
evm.model.scaf_28.25	HcMYB141	evm.model.scaf_114.209	HcMYB161	0.127679	0.351424	0.363318	Segmental	Yes	27.0326	2.70326e+07	1.3e-08
evm.model.scaf_589.39	HcMYB241	evm.model.scaf_26.362	HcMYB194	0.115726	0.305993	0.378197	Segmental	Yes	23.5379	2.35379e+07	1.3e-08
evm.model.scaf_355.80	HcMYB229	evm.model.scaf_551.22	HcMYB240	0.161974	0.37466	0.432322	Segmental	Yes	28.82	2.882e+07	1.3e-08
evm.model.scaf_552.3	HcMYB21	evm.model.scaf_302.47	HcMYB115	0.174534	0.586319	0.297678	Segmental	Yes	45.1015	4.51015e+07	1.3e-08
evm.model.scaf_118.74	HcMYB26	evm.model.scaf_579.2	HcMYB116	0.094361	0.278295	0.339068	Segmental	Yes	21.4073	2.14073e+07	1.3e-08
evm.model.scaf_430.71	HcMYB1	evm.model.scaf_74.156	HcMYB187	0.136898	0.350409	0.390681	Segmental	Yes	26.9545	2.69545e+07	1.3e-08
evm.model.scaf_887.16	HcMYB246	evm.model.scaf_300.107	HcMYB192	0.0698681	0.447306	0.156198	Segmental	Yes	34.4081	3.44081e+07	1.3e-08
evm.model.scaf_216.33	HcMYB152	evm.model.scaf_276.9	HcMYB71	0.0682408	0.337354	0.202282	Segmental	Yes	25.9503	2.59503e+07	1.3e-08
evm.model.scaf_216.33	HcMYB152	evm.model.scaf_868.21	HcMYB119	0.205898	0.764304	0.269393	Segmental	Yes	58.7926	5.87926e+07	1.3e-08
evm.model.scaf_589.56	HcMYB242	evm.model.scaf_3.3	HcMYB82	0.273615	0.608156	0.44991	Segmental	Yes	46.7812	4.67812e+07	1.3e-08
evm.model.scaf_724.8	HcMYB20	evm.model.scaf_302.47	HcMYB115	0.169771	0.599693	0.283096	Segmental	Yes	46.1303	4.61303e+07	1.3e-08
evm.model.scaf_15.42	HcMYB214	evm.model.scaf_77.80	HcMYB19	0.142025	0.407677	0.348375	Segmental	Yes	31.3598	3.13598e+07	1.3e-08
evm.model.scaf_36.6	HcMYB133	evm.model.scaf_164.25	HcMYB113	0.15316	0.740439	0.20685	Segmental	Yes	56.9568	5.69568e+07	1.3e-08
evm.model.scaf_312.18	HcMYB15	evm.model.scaf_183.30	HcMYB184	0.134335	0.588916	0.228106	Segmental	Yes	45.3013	4.53013e+07	1.3e-08
evm.model.scaf_37.240	HcMYB221	evm.model.scaf_219.63	HcMYB24	0.149557	0.371776	0.402277	Segmental	Yes	28.5981	2.85981e+07	1.3e-08
evm.model.scaf_817.5	HcMYB9	evm.model.scaf_519.14	HcMYB98	0.138806	0.364238	0.381085	Segmental	Yes	28.0183	2.80183e+07	1.3e-08
evm.model.scaf_194.86	HcMYB51	evm.model.scaf_272.22	HcMYB120	0.0644974	0.444228	0.14519	Segmental	Yes	34.1714	3.41714e+07	1.3e-08
evm.model.scaf_444.6	HcMYB234	evm.model.scaf_204.15	HcMYB30	0.199604	0.464085	0.430103	Segmental	Yes	35.6988	3.56988e+07	1.3e-08
evm.model.scaf_397.66	HcMYB231	evm.model.scaf_68.90	HcMYB166	0.0717616	0.406792	0.176409	Segmental	Yes	31.2917	3.12917e+07	1.3e-08
evm.model.scaf_702.19	HcMYB150	evm.model.scaf_180.86	HcMYB76	0.130241	0.410425	0.317333	Segmental	Yes	31.5711	3.15711e+07	1.3e-08
evm.model.scaf_76.7	HcMYB12	evm.model.scaf_285.57	HcMYB63	0.145196	0.471647	0.307848	Segmental	Yes	36.2805	3.62805e+07	1.3e-08
evm.model.scaf_36.189	HcMYB134	evm.model.scaf_41.39	HcMYB107	0.497838	2.19909	0.226383	Segmental	Yes	169.161	1.69161e+08	1.3e-08
evm.model.scaf_125.110	HcMYB2	evm.model.scaf_74.11	HcMYB188	0.119762	0.389159	0.307746	Segmental	Yes	29.9353	2.99353e+07	1.3e-08
evm.model.scaf_408.16	HcMYB130	evm.model.scaf_393.3	HcMYB111	0.160678	0.42518	0.377905	Segmental	Yes	32.7062	3.27062e+07	1.3e-08
evm.model.scaf_43.55	HcMYB3	evm.model.scaf_787.37	HcMYB190	0.0947288	0.60735	0.155971	Segmental	Yes	46.7192	4.67192e+07	1.3e-08
evm.model.scaf_478.81	HcMYB236	evm.model.scaf_690.27	HcMYB124	0.13542	0.470109	0.288061	Segmental	Yes	36.1622	3.61622e+07	1.3e-08
evm.model.scaf_911.15	HcMYB247	evm.model.scaf_102.89	HcMYB103	0.166681	0.759794	0.219376	Segmental	Yes	58.4457	5.84457e+07	1.3e-08
evm.model.scaf_911.15	HcMYB247	evm.model.scaf_128.96	HcMYB122	0.256137	0.72507	0.353259	Segmental	Yes	55.7746	5.57746e+07	1.3e-08
evm.model.scaf_426.16	HcMYB137	evm.model.scaf_72.29	HcMYB177	0.208637	1.06336	0.196205	Segmental	Yes	81.7969	8.17969e+07	1.3e-08
evm.model.scaf_426.16	HcMYB137	evm.model.scaf_225.87	HcMYB163	0.373533	2.05232	0.182005	Segmental	Yes	157.871	1.57871e+08	1.3e-08
evm.model.scaf_259.104	HcMYB199	evm.model.scaf_971.11	HcMYB86	0.21986	0.636009	0.345687	Segmental	Yes	48.9238	4.89238e+07	1.3e-08
evm.model.scaf_276.9	HcMYB71	evm.model.scaf_868.21	HcMYB119	0.174181	0.658932	0.264338	Segmental	Yes	50.6871	5.06871e+07	1.3e-08
evm.model.scaf_617.22	HcMYB48	evm.model.scaf_240.20	HcMYB128	0.112508	0.448367	0.250927	Segmental	Yes	34.4898	3.44898e+07	1.3e-08
evm.model.scaf_225.87	HcMYB163	evm.model.scaf_72.29	HcMYB177	0.259732	1.47574	0.176002	Segmental	Yes	113.518	1.13518e+08	1.3e-08
evm.model.scaf_131.70	HcMYB156	evm.model.scaf_144.71	HcMYB208	0.101596	0.257757	0.394153	Segmental	Yes	19.8274	1.98274e+07	1.3e-08
evm.model.scaf_37.61	HcMYB218	evm.model.scaf_804.16	HcMYB125	0.14689	0.488615	0.300626	Segmental	Yes	37.5857	3.75857e+07	1.3e-08
evm.model.scaf_26.107	HcMYB196	evm.model.scaf_3.48	HcMYB83	0.102206	0.530011	0.192837	Segmental	Yes	40.7701	4.07701e+07	1.3e-08
evm.model.scaf_589.87	HcMYB243	evm.model.scaf_3.48	HcMYB83	0.16765	0.728907	0.230002	Segmental	Yes	56.0698	5.60698e+07	1.3e-08
evm.model.scaf_26.176	HcMYB195	evm.model.scaf_3.3	HcMYB82	0.072797	0.231705	0.31418	Segmental	Yes	17.8234	1.78234e+07	1.3e-08
evm.model.scaf_68.90	HcMYB166	evm.model.scaf_579.32	HcMYB117	0.0924489	0.781361	0.118318	Segmental	Yes	60.1047	6.01047e+07	1.3e-08
evm.model.scaf_102.89	HcMYB103	evm.model.scaf_128.96	HcMYB122	0.212131	0.953378	0.222505	Segmental	Yes	73.3368	7.33368e+07	1.3e-08
evm.model.scaf_118.102	HcMYB28	evm.model.scaf_579.32	HcMYB117	0.171758	0.522358	0.328813	Segmental	Yes	40.1814	4.01814e+07	1.3e-08
evm.model.scaf_67.85	HcMYB18	evm.model.scaf_714.29	HcMYB186	0.07198	0.302423	0.238011	Segmental	Yes	23.2633	2.32633e+07	1.3e-08
evm.model.scaf_37.124	HcMYB219	evm.model.scaf_493.19	HcMYB237	0.176996	0.462435	0.382749	Segmental	Yes	35.5719	3.55719e+07	1.3e-08
evm.model.scaf_463.70	HcMYB235	evm.model.scaf_724.8	HcMYB20	0.174125	0.735949	0.236599	Segmental	Yes	56.6115	5.66115e+07	1.3e-08
evm.model.scaf_463.70	HcMYB235	evm.model.scaf_322.14	HcMYB37	0.128935	0.534742	0.241115	Segmental	Yes	41.134	4.1134e+07	1.3e-08
evm.model.scaf_463.70	HcMYB235	evm.model.scaf_302.47	HcMYB115	0.2009	0.888765	0.226044	Segmental	Yes	68.3665	6.83665e+07	1.3e-08
evm.model.scaf_982.18	HcMYB200	evm.model.scaf_982.17	HcMYB201	0.163095	0.235672	0.692044	Tandem	Yes	18.1286	1.81286e+07	1.3e-08
evm.model.scaf_1.263	HcMYB210	evm.model.scaf_1.270	HcMYB211	0.0935897	0.155073	0.603522	Tandem	Yes	11.9287	1.19287e+07	1.3e-08
evm.model.scaf_1.270	HcMYB211	evm.model.scaf_1.271	HcMYB212	0.119956	0.284997	0.420902	Tandem	Yes	21.9229	2.19229e+07	1.3e-08

## Sheet: Table S4
Supplementary Table 4: The Ka/Ks ratios and estimated divergence time for orthologous HcMYB proteins between H. coronarium and Arabidopsis thaliana.
Chr No.	Gene ID	Gene name		Chr No.	Gene ID
Chr_9	evm.model.scaf_804.16	HcMYB125	==	Chrm5	AT5G57620.1.TAIR10
Chr_7	evm.model.scaf_294.44	HcMYB97	==	Chrm2	AT2G16720.1.TAIR10
Chr_7	evm.model.scaf_247.60	HcMYB102	==	Chrm5	AT5G67300.1.TAIR10
Chr_2	evm.model.scaf_204.42	HcMYB29	==	Chrm5	AT5G65230.1.TAIR10
Chr_4	evm.model.scaf_960.12	HcMYB62	==	Chrm4	AT4G38620.1.TAIR10
Chr_13	evm.model.scaf_114.209	HcMYB161	==	Chrm1	AT1G22640.1.TAIR10
Chr_16	evm.model.scaf_26.362	HcMYB194	==	Chrm4	AT4G37780.1.TAIR10

## Sheet: Table S5
Supplementary Table 5: The Ka/Ks ratios and estimated divergence time for orthologous HcMYB proteins between H. coronarium and Oryza sativa.
Chr No.	Gene ID	Gene name		Chr No.	Gene ID
Chr_9	evm.model.scaf_128.96	HcMYB122	==	Chr12	LOC_Os12g03150.1.MSUR7
Chr_5	evm.model.scaf_394.20	HcMYB80	==	Chr2	LOC_Os02g51799.1.MSUR7
Chr_5	evm.model.scaf_394.20	HcMYB80	==	Chr6	LOC_Os06g11780.1.MSUR7
Chr_8	evm.model.scaf_102.89	HcMYB103	==	Chr12	LOC_Os12g03150.1.MSUR7
Chr_1	evm.model.scaf_219.17	HcMYB25	==	Chr1	LOC_Os01g63160.1.MSUR7
Chr_2	evm.model.scaf_204.42	HcMYB29	==	Chr2	LOC_Os02g51799.1.MSUR7
Chr_2	evm.model.scaf_204.42	HcMYB29	==	Chr6	LOC_Os06g11780.1.MSUR7
Chr_2	evm.model.scaf_204.42	HcMYB29	==	Chr8	LOC_Os08g37970.1.MSUR7
Chr_3	evm.model.scaf_819.5	HcMYB43	==	Chr2	LOC_Os02g46780.1.MSUR7
Chr_3	evm.model.scaf_659.52	HcMYB36	==	Chr5	LOC_Os05g35500.1.MSUR7
Chr_3	evm.model.scaf_116.182	HcMYB52	==	Chr5	LOC_Os05g35500.1.MSUR7
Chr_13	evm.model.scaf_70.29	HcMYB174	==	Chr1	LOC_Os01g12860.1.MSUR7
Chr_13	evm.model.scaf_225.94	HcMYB162	==	Chr7	LOC_Os07g43420.1.MSUR7
Chr_13	evm.model.scaf_225.87	HcMYB163	==	Chr7	LOC_Os07g43580.1.MSUR7
Chr_11	evm.model.scaf_214.28	HcMYB149	==	Chr2	LOC_Os02g51799.1.MSUR7
Chr_11	evm.model.scaf_214.28	HcMYB149	==	Chr6	LOC_Os06g11780.1.MSUR7
Chr_10	evm.model.scaf_802.15	HcMYB136	==	Chr12	LOC_Os12g03150.1.MSUR7
Chr_16	evm.model.scaf_26.362	HcMYB194	==	Chr3	LOC_Os03g56090.1.MSUR7
Chr_15	evm.model.scaf_74.11	HcMYB188	==	Chr3	LOC_Os03g20090.1.MSUR7

## Sheet: Table S6
Supplementary Table 6: The Ka/Ks ratios and estimated divergence time for orthologous HcMYB proteins between H. coronarium and Ananas comosus.
Chr No.	Gene ID	Gene name		Chr No.	Gene ID
Chr_0	evm.model.scaf_125.110	HcMYB2	==	LG04	Aco002582.1.v3
Chr_9	evm.model.scaf_240.20	HcMYB128	==	LG08	Aco010058.1.v3
Chr_9	evm.model.scaf_128.97	HcMYB121	==	LG13	Aco012607.1.v3
Chr_9	evm.model.scaf_128.96	HcMYB122	==	LG13	Aco012621.1.v3
Chr_9	evm.model.scaf_804.16	HcMYB125	==	LG14	Aco006517.1.v3
Chr_9	evm.model.scaf_71.153	HcMYB118	==	LG25	Aco010195.1.v3
Chr_9	evm.model.scaf_240.20	HcMYB128	==	LG25	Aco010195.1.v3
Chr_5	evm.model.scaf_394.8	HcMYB81	==	LG02	Aco012129.1.v3
Chr_5	evm.model.scaf_365.35	HcMYB73	==	LG04	Aco017900.1.v3
Chr_5	evm.model.scaf_394.20	HcMYB80	==	LG06	Aco002802.1.v3
Chr_5	evm.model.scaf_365.35	HcMYB73	==	LG14	Aco018658.1.v3
Chr_7	evm.model.scaf_519.14	HcMYB98	==	LG10	Aco009968.1.v3
Chr_7	evm.model.scaf_294.44	HcMYB97	==	LG25	Aco013105.1.v3
Chr_8	evm.model.scaf_369.95	HcMYB104	==	LG02	Aco001045.1.v3
Chr_8	evm.model.scaf_369.72	HcMYB105	==	LG04	Aco002582.1.v3
Chr_8	evm.model.scaf_102.89	HcMYB103	==	LG13	Aco012621.1.v3
Chr_1	evm.model.scaf_77.80	HcMYB19	==	LG01	Aco012266.1.v3
Chr_1	evm.model.scaf_990.21	HcMYB22	==	LG10	Aco009749.1.v3
Chr_1	evm.model.scaf_990.21	HcMYB22	==	LG13	Aco014182.1.v3
Chr_1	evm.model.scaf_724.8	HcMYB20	==	LG13	Aco013641.1.v3
Chr_2	evm.model.scaf_204.42	HcMYB29	==	LG02	Aco001218.1.v3
Chr_2	evm.model.scaf_118.83	HcMYB27	==	LG04	Aco011071.1.v3
Chr_2	evm.model.scaf_204.42	HcMYB29	==	LG06	Aco002802.1.v3
Chr_2	evm.model.scaf_204.42	HcMYB29	==	LG15	Aco004081.1.v3
Chr_2	evm.model.scaf_284.22	HcMYB32	==	LG17	Aco003309.1.v3
Chr_3	evm.model.scaf_116.182	HcMYB52	==	LG01	Aco011242.1.v3
Chr_3	evm.model.scaf_99.145	HcMYB50	==	LG02	Aco001113.1.v3
Chr_3	evm.model.scaf_116.122	HcMYB53	==	LG13	Aco012607.1.v3
Chr_3	evm.model.scaf_116.43	HcMYB54	==	LG25	Aco010195.1.v3
Chr_4	evm.model.scaf_316.10	HcMYB61	==	LG02	Aco001045.1.v3
Chr_4	evm.model.scaf_226.47	HcMYB58	==	LG06	Aco002802.1.v3
Chr_13	evm.model.scaf_225.94	HcMYB162	==	LG01	Aco009598.1.v3
Chr_13	evm.model.scaf_225.87	HcMYB163	==	LG01	Aco009605.1.v3
Chr_13	evm.model.scaf_70.29	HcMYB174	==	LG10	Aco010782.1.v3
Chr_13	evm.model.scaf_225.87	HcMYB163	==	LG20	Aco014702.1.v3
Chr_13	evm.model.scaf_225.84	HcMYB164	==	LG20	Aco014685.1.v3
Chr_11	evm.model.scaf_214.28	HcMYB149	==	LG02	Aco001218.1.v3
Chr_11	evm.model.scaf_214.28	HcMYB149	==	LG06	Aco002802.1.v3
Chr_11	evm.model.scaf_158.22	HcMYB147	==	LG16	Aco005966.1.v3
Chr_10	evm.model.scaf_28.25	HcMYB141	==	LG10	Aco021231.1.v3
Chr_10	evm.model.scaf_802.15	HcMYB136	==	LG13	Aco012621.1.v3
Chr_10	evm.model.scaf_48.75	HcMYB135	==	LG18	Aco001802.1.v3
Chr_16	evm.model.scaf_26.362	HcMYB194	==	LG07	Aco004978.1.v3
Chr_16	evm.model.scaf_144.71	HcMYB208	==	LG10	Aco009749.1.v3

## Sheet: Table S7
Supplementary Table 7: The Ka/Ks ratios and estimated divergence time for orthologous HcMYB proteins between H. coronarium and Musa acuminata.
Chr No.	Gene ID	Gene name		Chr No.	Gene ID
Chr_0	evm.model.scaf_87.104	HcMYB5	==	chr1	GSMUA_Achr1T04910_001.v1
Chr_0	evm.model.scaf_125.110	HcMYB2	==	chr11	GSMUA_Achr11T16130_001.v1
Chr_0	evm.model.scaf_43.135	HcMYB4	==	chr2	GSMUA_Achr2T22010_001.v1
Chr_0	evm.model.scaf_87.129	HcMYB6	==	chr2	GSMUA_Achr2T12160_001.v1
Chr_0	evm.model.scaf_43.55	HcMYB3	==	chr2	GSMUA_Achr2T18440_001.v1
Chr_0	evm.model.scaf_87.129	HcMYB6	==	chr4	GSMUA_Achr4T28850_001.v1
Chr_0	evm.model.scaf_87.104	HcMYB5	==	chr5	GSMUA_Achr5T09280_001.v1
Chr_0	evm.model.scaf_43.135	HcMYB4	==	chr6	GSMUA_Achr6T10700_001.v1
Chr_0	evm.model.scaf_125.110	HcMYB2	==	chr8	GSMUA_Achr8T10800_001.v1
Chr_9	evm.model.scaf_128.96	HcMYB122	==	chr10	GSMUA_Achr10T29210_001.v1
Chr_9	evm.model.scaf_128.97	HcMYB121	==	chr11	GSMUA_Achr11T10490_001.v1
Chr_9	evm.model.scaf_71.153	HcMYB118	==	chr11	GSMUA_Achr11T07660_001.v1
Chr_9	evm.model.scaf_71.153	HcMYB118	==	chr2	GSMUA_Achr2T04200_001.v1
Chr_9	evm.model.scaf_157.24	HcMYB127	==	chr4	GSMUA_Achr4T11960_001.v1
Chr_9	evm.model.scaf_128.69	HcMYB123	==	chr4	GSMUA_Achr4T00480_001.v1
Chr_9	evm.model.scaf_272.22	HcMYB120	==	chr4	GSMUA_Achr4T13280_001.v1
Chr_9	evm.model.scaf_272.22	HcMYB120	==	chr4	GSMUA_Achr4T06410_001.v1
Chr_9	evm.model.scaf_690.27	HcMYB124	==	chr6	GSMUA_Achr6T29310_001.v1
Chr_9	evm.model.scaf_128.69	HcMYB123	==	chr7	GSMUA_Achr7T21010_001.v1
Chr_9	evm.model.scaf_240.20	HcMYB128	==	chr8	GSMUA_Achr8T14190_001.v1
Chr_9	evm.model.scaf_804.16	HcMYB125	==	chr9	GSMUA_Achr9T13610_001.v1
Chr_9	evm.model.scaf_690.27	HcMYB124	==	chr9	GSMUA_Achr9T24560_001.v1
Chr_5	evm.model.scaf_394.20	HcMYB80	==	chr10	GSMUA_Achr10T24560_001.v1
Chr_5	evm.model.scaf_365.9	HcMYB72	==	chr2	GSMUA_Achr2T02970_001.v1
Chr_5	evm.model.scaf_152.10	HcMYB78	==	chr3	GSMUA_Achr3T27390_001.v1
Chr_5	evm.model.scaf_947.18	HcMYB74	==	chr3	GSMUA_Achr3T09050_001.v1
Chr_5	evm.model.scaf_852.18	HcMYB77	==	chr5	GSMUA_Achr5T17010_001.v1
Chr_5	evm.model.scaf_180.86	HcMYB76	==	chr6	GSMUA_Achr6T06800_001.v1
Chr_5	evm.model.scaf_852.18	HcMYB77	==	chr6	GSMUA_Achr6T07260_001.v1
Chr_5	evm.model.scaf_394.20	HcMYB80	==	chr6	GSMUA_Achr6T04130_001.v1
Chr_5	evm.model.scaf_152.10	HcMYB78	==	chr9	GSMUA_Achr9T23540_001.v1
Chr_5	evm.model.scaf_870.10	HcMYB79	==	chr9	GSMUA_Achr9T22600_001.v1
Chr_5	evm.model.scaf_394.20	HcMYB80	==	chrUn_random	GSMUA_AchrUn_randomT15560_001.v1
Chr_6	evm.model.scaf_3.48	HcMYB83	==	chr1	GSMUA_Achr1T27270_001.v1
Chr_6	evm.model.scaf_33.79	HcMYB87	==	chr2	GSMUA_Achr2T19380_001.v1
Chr_6	evm.model.scaf_406.15	HcMYB95	==	chr2	GSMUA_Achr2T11450_001.v1
Chr_6	evm.model.scaf_406.15	HcMYB95	==	chr4	GSMUA_Achr4T29410_001.v1
Chr_6	evm.model.scaf_584.14	HcMYB90	==	chr5	GSMUA_Achr5T23290_001.v1
Chr_6	evm.model.scaf_60.42_evm.model.scaf_60.48_evm.model.scaf_60.49	HcMYB89	==	chr6	GSMUA_Achr6T04400_001.v1
Chr_6	evm.model.scaf_584.14	HcMYB90	==	chr6	GSMUA_Achr6T02580_001.v1
Chr_6	evm.model.scaf_584.10	HcMYB91	==	chr6	GSMUA_Achr6T02530_001.v1
Chr_6	evm.model.scaf_502.9	HcMYB93	==	chr6	GSMUA_Achr6T27290_001.v1
Chr_6	evm.model.scaf_13.74	HcMYB94	==	chr6	GSMUA_Achr6T31410_001.v1
Chr_6	evm.model.scaf_971.11	HcMYB86	==	chr8	GSMUA_Achr8T29910_001.v1
Chr_6	evm.model.scaf_13.74	HcMYB94	==	chr9	GSMUA_Achr9T10150_001.v1
Chr_7	evm.model.scaf_294.44	HcMYB97	==	chr1	GSMUA_Achr1T26520_001.v1
Chr_7	evm.model.scaf_140.55	HcMYB101	==	chr1	GSMUA_Achr1T02420_001.v1
Chr_7	evm.model.scaf_519.14	HcMYB98	==	chr10	GSMUA_Achr10T14030_001.v1
Chr_7	evm.model.scaf_56.110	HcMYB96	==	chr2	GSMUA_Achr2T11450_001.v1
Chr_7	evm.model.scaf_56.110	HcMYB96	==	chr4	GSMUA_Achr4T29410_001.v1
Chr_7	evm.model.scaf_519.14	HcMYB98	==	chr6	GSMUA_Achr6T14840_001.v1
Chr_8	evm.model.scaf_102.89	HcMYB103	==	chr10	GSMUA_Achr10T29210_001.v1
Chr_8	evm.model.scaf_41.39	HcMYB107	==	chr10	GSMUA_Achr10T26730_001.v1
Chr_8	evm.model.scaf_369.95	HcMYB104	==	chr10	GSMUA_Achr10T29970_001.v1
Chr_8	evm.model.scaf_579.32	HcMYB117	==	chr10	GSMUA_Achr10T04590_001.v1
Chr_8	evm.model.scaf_369.72	HcMYB105	==	chr11	GSMUA_Achr11T04930_001.v1
Chr_8	evm.model.scaf_91.20	HcMYB110	==	chr11	GSMUA_Achr11T01420_001.v1
Chr_8	evm.model.scaf_579.2	HcMYB116	==	chr11	GSMUA_Achr11T24690_001.v1
Chr_8	evm.model.scaf_29.33	HcMYB108	==	chr11	GSMUA_Achr11T02410_001.v1
Chr_8	evm.model.scaf_41.39	HcMYB107	==	chr2	GSMUA_Achr2T16200_001.v1
Chr_8	evm.model.scaf_217.86	HcMYB106	==	chr2	GSMUA_Achr2T16200_001.v1
Chr_8	evm.model.scaf_164.25	HcMYB113	==	chr2	GSMUA_Achr2T17960_001.v1
Chr_8	evm.model.scaf_302.47	HcMYB115	==	chr3	GSMUA_Achr3T24580_001.v1
Chr_8	evm.model.scaf_102.89	HcMYB103	==	chr7	GSMUA_Achr7T21670_001.v1
Chr_8	evm.model.scaf_369.95	HcMYB104	==	chr7	GSMUA_Achr7T18680_001.v1
Chr_8	evm.model.scaf_29.33	HcMYB108	==	chr8	GSMUA_Achr8T12710_001.v1
Chr_8	evm.model.scaf_91.20	HcMYB110	==	chr8	GSMUA_Achr8T13440_001.v1
Chr_8	evm.model.scaf_41.39	HcMYB107	==	chr9	GSMUA_Achr9T28370_001.v1
Chr_1	evm.model.scaf_8.67	HcMYB14	==	chr10	GSMUA_Achr10T12830_001.v1
Chr_1	evm.model.scaf_312.18	HcMYB15	==	chr10	GSMUA_Achr10T13520_001.v1
Chr_1	evm.model.scaf_817.5	HcMYB9	==	chr10	GSMUA_Achr10T14030_001.v1
Chr_1	evm.model.scaf_187.63	HcMYB10	==	chr10	GSMUA_Achr10T14870_001.v1
Chr_1	evm.model.scaf_552.3	HcMYB21	==	chr2	GSMUA_Achr2T01830_001.v1
Chr_1	evm.model.scaf_219.17	HcMYB25	==	chr5	GSMUA_Achr5T28780_001.v1
Chr_1	evm.model.scaf_67.85	HcMYB18	==	chr5	GSMUA_Achr5T12230_001.v1
Chr_1	evm.model.scaf_219.63	HcMYB24	==	chr6	GSMUA_Achr6T32250_001.v1
Chr_1	evm.model.scaf_219.17	HcMYB25	==	chr6	GSMUA_Achr6T33470_001.v1
Chr_1	evm.model.scaf_8.67	HcMYB14	==	chr6	GSMUA_Achr6T15900_001.v1
Chr_1	evm.model.scaf_312.18	HcMYB15	==	chr6	GSMUA_Achr6T15370_001.v1
Chr_1	evm.model.scaf_817.5	HcMYB9	==	chr6	GSMUA_Achr6T14840_001.v1
Chr_1	evm.model.scaf_990.21	HcMYB22	==	chr7	GSMUA_Achr7T10520_001.v1
Chr_1	evm.model.scaf_77.80	HcMYB19	==	chr8	GSMUA_Achr8T31350_001.v1
Chr_1	evm.model.scaf_219.63	HcMYB24	==	chr9	GSMUA_Achr9T04990_001.v1
Chr_1	evm.model.scaf_219.17	HcMYB25	==	chr9	GSMUA_Achr9T03720_001.v1
Chr_2	evm.model.scaf_94.30	HcMYB34	==	chr1	GSMUA_Achr1T04910_001.v1
Chr_2	evm.model.scaf_204.42	HcMYB29	==	chr10	GSMUA_Achr10T24560_001.v1
Chr_2	evm.model.scaf_118.102	HcMYB28	==	chr10	GSMUA_Achr10T04590_001.v1
Chr_2	evm.model.scaf_1033.9	HcMYB31	==	chr11	GSMUA_Achr11T24690_001.v1
Chr_2	evm.model.scaf_94.30	HcMYB34	==	chr5	GSMUA_Achr5T09280_001.v1
Chr_2	evm.model.scaf_204.42	HcMYB29	==	chr6	GSMUA_Achr6T04130_001.v1
Chr_2	evm.model.scaf_40.22	HcMYB33	==	chr9	GSMUA_Achr9T11190_001.v1
Chr_2	evm.model.scaf_284.22	HcMYB32	==	chr9	GSMUA_Achr9T08480_001.v1
Chr_3	evm.model.scaf_42.109	HcMYB47	==	chr1	GSMUA_Achr1T06480_001.v1
Chr_3	evm.model.scaf_116.43	HcMYB54	==	chr11	GSMUA_Achr11T07660_001.v1
Chr_3	evm.model.scaf_116.122	HcMYB53	==	chr11	GSMUA_Achr11T10490_001.v1
Chr_3	evm.model.scaf_116.43	HcMYB54	==	chr2	GSMUA_Achr2T04200_001.v1
Chr_3	evm.model.scaf_659.52	HcMYB36	==	chr3	GSMUA_Achr3T22200_001.v1
Chr_3	evm.model.scaf_194.86	HcMYB51	==	chr4	GSMUA_Achr4T13280_001.v1
Chr_3	evm.model.scaf_194.86	HcMYB51	==	chr4	GSMUA_Achr4T06410_001.v1
Chr_3	evm.model.scaf_819.5	HcMYB43	==	chr4	GSMUA_Achr4T27350_001.v1
Chr_3	evm.model.scaf_99.145	HcMYB50	==	chr4	GSMUA_Achr4T00480_001.v1
Chr_3	evm.model.scaf_573.6	HcMYB41	==	chr4	GSMUA_Achr4T27350_001.v1
Chr_3	evm.model.scaf_819.5	HcMYB43	==	chr5	GSMUA_Achr5T03520_001.v1
Chr_3	evm.model.scaf_99.80	HcMYB49	==	chr5	GSMUA_Achr5T22760_001.v1
Chr_3	evm.model.scaf_573.6	HcMYB41	==	chr5	GSMUA_Achr5T03520_001.v1
Chr_3	evm.model.scaf_99.80	HcMYB49	==	chr7	GSMUA_Achr7T19530_001.v1
Chr_3	evm.model.scaf_99.145	HcMYB50	==	chr7	GSMUA_Achr7T21010_001.v1
Chr_3	evm.model.scaf_116.122	HcMYB53	==	chr7	GSMUA_Achr7T21740_001.v1
Chr_3	evm.model.scaf_99.80	HcMYB49	==	chr8	GSMUA_Achr8T24780_001.v1
Chr_4	evm.model.scaf_960.12	HcMYB62	==	chr1	GSMUA_Achr1T07550_001.v1
Chr_4	evm.model.scaf_888.2	HcMYB68	==	chr5	GSMUA_Achr5T23110_001.v1
Chr_4	evm.model.scaf_572.49	HcMYB69	==	chr5	GSMUA_Achr5T23240_001.v1
Chr_4	evm.model.scaf_316.10	HcMYB61	==	chr5	GSMUA_Achr5T05910_001.v1
Chr_4	evm.model.scaf_572.49	HcMYB69	==	chr6	GSMUA_Achr6T02550_001.v1
Chr_4	evm.model.scaf_559.14	HcMYB59	==	chr6	GSMUA_Achr6T29310_001.v1
Chr_4	evm.model.scaf_888.2	HcMYB68	==	chr7	GSMUA_Achr7T18680_001.v1
Chr_4	evm.model.scaf_572.49	HcMYB69	==	chr7	GSMUA_Achr7T18410_001.v1
Chr_13	evm.model.scaf_733.29	HcMYB160	==	chr1	GSMUA_Achr1T03140_001.v1
Chr_13	evm.model.scaf_346.50	HcMYB172	==	chr1	GSMUA_Achr1T09180_001.v1
Chr_13	evm.model.scaf_114.209	HcMYB161	==	chr10	GSMUA_Achr10T19970_001.v1
Chr_13	evm.model.scaf_70.29	HcMYB174	==	chr10	GSMUA_Achr10T14840_001.v1
Chr_13	evm.model.scaf_68.153	HcMYB168	==	chr10	GSMUA_Achr10T06560_001.v1
Chr_13	evm.model.scaf_225.94	HcMYB162	==	chr10	GSMUA_Achr10T18880_001.v1
Chr_13	evm.model.scaf_225.84	HcMYB164	==	chr11	GSMUA_Achr11T09160_001.v1
Chr_13	evm.model.scaf_68.144	HcMYB167	==	chr11	GSMUA_Achr11T07850_001.v1
Chr_13	evm.model.scaf_72.29	HcMYB177	==	chr2	GSMUA_Achr2T22010_001.v1
Chr_13	evm.model.scaf_114.209	HcMYB161	==	chr3	GSMUA_Achr3T21000_001.v1
Chr_13	evm.model.scaf_733.29	HcMYB160	==	chr4	GSMUA_Achr4T25260_001.v1
Chr_13	evm.model.scaf_733.29	HcMYB160	==	chr5	GSMUA_Achr5T10690_001.v1
Chr_13	evm.model.scaf_225.94	HcMYB162	==	chr6	GSMUA_Achr6T10650_001.v1
Chr_13	evm.model.scaf_225.87	HcMYB163	==	chr6	GSMUA_Achr6T10700_001.v1
Chr_13	evm.model.scaf_114.209	HcMYB161	==	chr6	GSMUA_Achr6T09620_001.v1
Chr_13	evm.model.scaf_556.19	HcMYB165	==	chr6	GSMUA_Achr6T12930_001.v1
Chr_12	evm.model.scaf_135.80	HcMYB159	==	chr11	GSMUA_Achr11T23430_001.v1
Chr_12	evm.model.scaf_22.64	HcMYB158	==	chr11	GSMUA_Achr11T07850_001.v1
Chr_12	evm.model.scaf_206.52	HcMYB154	==	chr3	GSMUA_Achr3T27700_001.v1
Chr_12	evm.model.scaf_135.80	HcMYB159	==	chr5	GSMUA_Achr5T18080_001.v1
Chr_11	evm.model.scaf_214.28	HcMYB149	==	chr10	GSMUA_Achr10T24560_001.v1
Chr_11	evm.model.scaf_850.12	HcMYB151	==	chr2	GSMUA_Achr2T02970_001.v1
Chr_11	evm.model.scaf_158.175	HcMYB143	==	chr3	GSMUA_Achr3T09490_001.v1
Chr_11	evm.model.scaf_158.154	HcMYB144	==	chr3	GSMUA_Achr3T09050_001.v1
Chr_11	evm.model.scaf_158.126	HcMYB146	==	chr6	GSMUA_Achr6T04400_001.v1
Chr_11	evm.model.scaf_702.19	HcMYB150	==	chr6	GSMUA_Achr6T06800_001.v1
Chr_11	evm.model.scaf_158.22	HcMYB147	==	chr7	GSMUA_Achr7T25060_001.v1
Chr_11	evm.model.scaf_433.38	HcMYB148	==	chr9	GSMUA_Achr9T27380_001.v1
Chr_10	evm.model.scaf_28.195	HcMYB142	==	chr1	GSMUA_Achr1T18990_001.v1
Chr_10	evm.model.scaf_28.25	HcMYB141	==	chr10	GSMUA_Achr10T19970_001.v1
Chr_10	evm.model.scaf_802.15	HcMYB136	==	chr10	GSMUA_Achr10T29210_001.v1
Chr_10	evm.model.scaf_36.6	HcMYB133	==	chr2	GSMUA_Achr2T17960_001.v1
Chr_10	evm.model.scaf_426.16	HcMYB137	==	chr2	GSMUA_Achr2T22010_001.v1
Chr_10	evm.model.scaf_523.18	HcMYB138	==	chr2	GSMUA_Achr2T20600_001.v1
Chr_10	evm.model.scaf_28.195	HcMYB142	==	chr3	GSMUA_Achr3T12200_001.v1
Chr_10	evm.model.scaf_28.25	HcMYB141	==	chr3	GSMUA_Achr3T21000_001.v1
Chr_10	evm.model.scaf_66.28	HcMYB140	==	chr4	GSMUA_Achr4T19030_001.v1
Chr_10	evm.model.scaf_408.56	HcMYB129	==	chr4	GSMUA_Achr4T19560_001.v1
Chr_10	evm.model.scaf_28.25	HcMYB141	==	chr6	GSMUA_Achr6T09620_001.v1
Chr_10	evm.model.scaf_426.16	HcMYB137	==	chr6	GSMUA_Achr6T10700_001.v1
Chr_10	evm.model.scaf_802.15	HcMYB136	==	chr7	GSMUA_Achr7T21670_001.v1
Chr_10	evm.model.scaf_48.75	HcMYB135	==	chr8	GSMUA_Achr8T10470_001.v1
Chr_16	evm.model.scaf_26.107	HcMYB196	==	chr1	GSMUA_Achr1T27270_001.v1
Chr_16	evm.model.scaf_259.104	HcMYB199	==	chr1	GSMUA_Achr1T24960_001.v1
Chr_16	evm.model.scaf_382.2	HcMYB205	==	chr10	GSMUA_Achr10T05080_001.v1
Chr_16	evm.model.scaf_26.5	HcMYB197	==	chr2	GSMUA_Achr2T11450_001.v1
Chr_16	evm.model.scaf_26.5	HcMYB197	==	chr4	GSMUA_Achr4T29410_001.v1
Chr_16	evm.model.scaf_382.84	HcMYB206	==	chr4	GSMUA_Achr4T19880_001.v1
Chr_16	evm.model.scaf_26.362	HcMYB194	==	chr5	GSMUA_Achr5T01930_001.v1
Chr_16	evm.model.scaf_244.12	HcMYB202	==	chr5	GSMUA_Achr5T23290_001.v1
Chr_16	evm.model.scaf_144.71	HcMYB208	==	chr6	GSMUA_Achr6T05030_001.v1
Chr_16	evm.model.scaf_244.12	HcMYB202	==	chr6	GSMUA_Achr6T02580_001.v1
Chr_16	evm.model.scaf_244.14	HcMYB203	==	chr6	GSMUA_Achr6T02530_001.v1
Chr_16	evm.model.scaf_982.18	HcMYB200	==	chr6	GSMUA_Achr6T04400_001.v1
Chr_16	evm.model.scaf_26.107	HcMYB196	==	chr6	GSMUA_Achr6T27290_001.v1
Chr_16	evm.model.scaf_382.84	HcMYB206	==	chr7	GSMUA_Achr7T05680_001.v1
Chr_16	evm.model.scaf_144.71	HcMYB208	==	chr7	GSMUA_Achr7T10520_001.v1
Chr_16	evm.model.scaf_259.104	HcMYB199	==	chr8	GSMUA_Achr8T29910_001.v1
Chr_16	evm.model.scaf_144.16	HcMYB209	==	chr9	GSMUA_Achr9T29090_001.v1
Chr_15	evm.model.scaf_74.11	HcMYB188	==	chr11	GSMUA_Achr11T16130_001.v1
Chr_15	evm.model.scaf_787.2	HcMYB189	==	chr11	GSMUA_Achr11T17190_001.v1
Chr_15	evm.model.scaf_74.156	HcMYB187	==	chr2	GSMUA_Achr2T22640_001.v1
Chr_15	evm.model.scaf_787.37	HcMYB190	==	chr2	GSMUA_Achr2T18440_001.v1
Chr_15	evm.model.scaf_300.107	HcMYB192	==	chr5	GSMUA_Achr5T23240_001.v1
Chr_15	evm.model.scaf_300.104	HcMYB193	==	chr5	GSMUA_Achr5T23290_001.v1
Chr_15	evm.model.scaf_300.107	HcMYB192	==	chr6	GSMUA_Achr6T02550_001.v1
Chr_15	evm.model.scaf_300.104	HcMYB193	==	chr6	GSMUA_Achr6T02580_001.v1
Chr_15	evm.model.scaf_482.10	HcMYB191	==	chr9	GSMUA_Achr9T08480_001.v1
Chr_14	evm.model.scaf_183.30	HcMYB184	==	chr10	GSMUA_Achr10T13520_001.v1
Chr_14	evm.model.scaf_183.42	HcMYB183	==	chr10	GSMUA_Achr10T12830_001.v1
Chr_14	evm.model.scaf_423.12	HcMYB179	==	chr11	GSMUA_Achr11T09160_001.v1
Chr_14	evm.model.scaf_277.22	HcMYB178	==	chr3	GSMUA_Achr3T06470_001.v1
Chr_14	evm.model.scaf_714.29	HcMYB186	==	chr5	GSMUA_Achr5T12230_001.v1
Chr_14	evm.model.scaf_183.42	HcMYB183	==	chr6	GSMUA_Achr6T15900_001.v1
Chr_14	evm.model.scaf_183.30	HcMYB184	==	chr6	GSMUA_Achr6T15370_001.v1
Chr_14	evm.model.scaf_277.22	HcMYB178	==	chr9	GSMUA_Achr9T14850_001.v1

## Sheet: Table S8
	Supplementary Table 8. Numbers of known stress-related elements in the promoter regions of HcMYB genes
	Gene ID	Sub-Family	Motifs related to plant growth and development								motifs related to stress response
			G-box	sp1	circadian	CCGTCC-box	O2-site	CAT-box	GCN4_motif	ACE	CGTCA-motif	TGACG-motif	ABRE	TCA-element	TGA-element	ERE	ARE	GARE-motif	TC-rich repeats	MBS	LTR
			light responsive	light responsive	circadian control	meristem specific activation	zein metabolism regulation	meristem expression	endosperm expression	light responsive	MeJA response	MeJA response	ABA response	heat stress/SA responsive	auxin-responsive	ethylene response	anaerobic induction	gibberellin-responsive	Defense and stress	Drought stress	low-temperature stress
HcMYB1	evm.model.scaf_430.71	R2R3	√					√			√	√	√		√	√			√
HcMYB2	evm.model.scaf_125.110	R2R3	√		√		√	√			√	√	√		√		√
HcMYB3	evm.model.scaf_43.55	R2R3	√			√	√				√	√	√						√		√
HcMYB4	evm.model.scaf_43.135	R2R3					√				√	√			√	√					√
HcMYB5	evm.model.scaf_87.104	R2R3	√	√		√					√	√				√	√				√
HcMYB6	evm.model.scaf_87.129	R2R3	√		√		√		√				√		√	√	√
HcMYB7	evm.model.scaf_47.3	R2R3	√			√		√			√	√	√			√	√			√
HcMYB8	evm.model.scaf_515.27	R2R3	√								√	√	√			√	√			√
HcMYB9	evm.model.scaf_817.5	R2R3									√	√			√	√
HcMYB10	evm.model.scaf_187.63	3R	√				√						√	√		√	√		√
HcMYB11	evm.model.scaf_76.29	1R	√	√	√								√			√			√		√
HcMYB12	evm.model.scaf_76.7	R2R3									√	√		√	√	√	√				√
HcMYB13	evm.model.scaf_261.15	R2R3	√								√	√	√	√						√
HcMYB14	evm.model.scaf_8.67	R2R3	√						√	√			√			√	√		√		√
HcMYB15	evm.model.scaf_312.18	R2R3	√	√							√	√	√				√		√
HcMYB16	evm.model.scaf_38.80	R2R3	√		√		√				√	√	√	√		√	√	√	√	√
HcMYB17	evm.model.scaf_243.31	R2R3	√	√			√	√			√	√	√		√	√	√		√		√
HcMYB18	evm.model.scaf_67.85	R2R3	√			√	√		√		√	√	√
HcMYB19	evm.model.scaf_77.80	R2R3	√								√	√	√			√			√
HcMYB20	evm.model.scaf_724.8	R2R3	√		√						√	√	√	√	√	√	√
HcMYB21	evm.model.scaf_552.3	R2R3	√		√						√	√	√	√		√	√
HcMYB22	evm.model.scaf_990.21	3R	√	√		√	√	√		√	√	√	√		√	√	√
HcMYB23	evm.model.scaf_14.84	1R	√			√	√	√			√	√	√	√	√		√			√	√
HcMYB24	evm.model.scaf_219.63	R2R3							√							√
HcMYB25	evm.model.scaf_219.17	R2R3
HcMYB26	evm.model.scaf_118.74	R2R3	√					√			√	√	√			√	√	√		√
HcMYB27	evm.model.scaf_118.83	R2R3	√	√		√	√	√			√	√	√	√		√	√	√		√
HcMYB28	evm.model.scaf_118.102	1R	√		√		√	√	√				√			√	√		√	√	√
HcMYB29	evm.model.scaf_204.42	R2R3	√				√				√	√	√	√	√	√	√	√	√
HcMYB30	evm.model.scaf_204.15	R2R3	√	√	√		√	√			√	√	√	√		√	√				√
HcMYB31	evm.model.scaf_1033.9	1R	√	√		√		√					√	√		√	√			√
HcMYB32	evm.model.scaf_284.22	R2R3	√								√	√	√				√			√
HcMYB33	evm.model.scaf_40.22	R2R3	√	√	√			√			√	√	√	√		√	√		√
HcMYB34	evm.model.scaf_94.30	R2R3	√								√	√	√		√	√	√	√		√	√
HcMYB35	evm.model.scaf_257.64	R2R3	√										√				√		√	√	√
HcMYB36	evm.model.scaf_659.52	R2R3							√	√	√	√				√	√		√
HcMYB37	evm.model.scaf_322.14	R2R3	√					√			√	√	√	√	√	√				√
HcMYB38	evm.model.scaf_322.98	R2R3	√								√	√	√		√	√			√		√
HcMYB39	evm.model.scaf_126.11	R2R3	√										√			√			√
HcMYB40	evm.model.scaf_835.10	1R	√		√			√			√	√	√		√	√	√				√
HcMYB41	evm.model.scaf_573.6	R2R3	√								√	√	√			√	√
HcMYB42	evm.model.scaf_342.15	1R	√	√							√	√	√	√		√				√
HcMYB43	evm.model.scaf_819.5	R2R3														√	√
HcMYB44	evm.model.scaf_309.7	R2R3	√		√			√			√	√	√			√			√	√
HcMYB45	evm.model.scaf_541.14	R2R3	√				√	√			√	√	√			√			√	√
HcMYB46	evm.model.scaf_42.134	R2R3	√			√		√			√	√	√			√
HcMYB47	evm.model.scaf_42.109	1R	√		√			√			√	√	√	√	√	√	√				√
HcMYB48	evm.model.scaf_617.22	R2R3	√					√			√	√	√	√	√					√
HcMYB49	evm.model.scaf_99.80	R2R3							√		√	√	√	√		√	√
HcMYB50	evm.model.scaf_99.145	R2R3	√			√		√		√	√	√	√		√	√	√	√		√	√
HcMYB51	evm.model.scaf_194.86	R2R3	√				√				√	√	√	√			√	√		√
HcMYB52	evm.model.scaf_116.182	R2R3	√				√	√			√	√	√			√	√			√
HcMYB53	evm.model.scaf_116.122	R2R3		√	√						√	√		√	√	√	√				√
HcMYB54	evm.model.scaf_116.43	1R	√								√	√	√		√	√				√
HcMYB55	evm.model.scaf_104.78	1R	√	√		√			√				√			√		√	√	√
HcMYB56	evm.model.scaf_993.4	R2R3	√								√	√	√			√	√			√
HcMYB57	evm.model.scaf_143.36	R2R3	√		√								√			√	√
HcMYB58	evm.model.scaf_226.47	R2R3	√								√	√	√	√		√				√	√
HcMYB59	evm.model.scaf_559.14	1R	√			√			√		√	√	√				√		√	√	√
HcMYB60	evm.model.scaf_412.1	R2R3	√				√				√	√	√	√	√	√	√	√	√	√
HcMYB61	evm.model.scaf_316.10	R2R3	√					√			√	√	√				√			√
HcMYB62	evm.model.scaf_960.12	R2R3	√					√			√	√	√		√	√	√		√
HcMYB63	evm.model.scaf_285.57	R2R3	√								√	√	√	√	√	√			√
HcMYB64	evm.model.scaf_133.48	R2R3	√			√		√	√		√	√	√				√			√	√
HcMYB65	evm.model.scaf_918.8	R2R3	√								√	√	√	√	√		√
HcMYB66	evm.model.scaf_318.6	R2R3	√			√					√	√	√	√			√
HcMYB67	evm.model.scaf_318.70	1R	√		√	√					√	√	√			√	√		√	√	√
HcMYB68	evm.model.scaf_888.2	R2R3	√	√		√				√	√	√	√	√		√	√	√
HcMYB69	evm.model.scaf_572.49	R2R3					√				√	√			√	√	√			√
HcMYB70	evm.model.scaf_10.10	R2R3	√			√	√	√	√		√	√	√	√	√				√	√	√
HcMYB71	evm.model.scaf_276.9	R2R3	√		√					√	√	√				√	√	√		√
HcMYB72	evm.model.scaf_365.9	R2R3	√								√	√	√	√		√	√		√	√
HcMYB73	evm.model.scaf_365.35	R2R3	√					√	√		√	√	√	√	√	√			√	√
HcMYB74	evm.model.scaf_947.18	R2R3	√			√							√			√	√			√	√
HcMYB75	evm.model.scaf_345.69.1	R2R3	√		√				√		√	√	√		√	√		√			√
HcMYB76	evm.model.scaf_180.86	R2R3	√	√				√			√	√	√	√					√		√
HcMYB77	evm.model.scaf_852.18	R2R3	√		√	√		√			√	√	√				√	√		√
HcMYB78	evm.model.scaf_152.10	R2R3	√			√							√		√	√	√	√	√
HcMYB79	evm.model.scaf_870.10	R2R3	√	√	√		√			√	√	√	√			√	√
HcMYB80	evm.model.scaf_394.20	R2R3	√					√	√		√	√	√	√		√	√			√	√
HcMYB81	evm.model.scaf_394.8	R2R3	√			√	√			√	√	√	√	√			√			√	√
HcMYB82	evm.model.scaf_3.3	R2R3	√			√		√			√	√	√			√	√	√	√	√	√
HcMYB83	evm.model.scaf_3.48	R2R3	√	√		√	√	√			√	√	√				√			√
HcMYB84	evm.model.scaf_3.94	R2R3				√	√				√	√				√	√			√
HcMYB85	evm.model.scaf_681.48	R2R3	√					√			√	√	√			√		√
HcMYB86	evm.model.scaf_971.11	R2R3	√					√	√		√	√	√		√	√	√	√
HcMYB87	evm.model.scaf_33.79	1R	√		√		√				√	√	√	√		√	√
HcMYB88	evm.model.scaf_60.45	R2R3	√				√	√			√	√	√	√		√	√	√		√	√
HcMYB89	evm.model.scaf_60.42_evm.model.scaf_60.48_evm.model.scaf_60.49	R2R3	√					√			√	√	√			√	√	√		√
HcMYB90	evm.model.scaf_584.14	R2R3	√		√								√	√		√	√				√
HcMYB91	evm.model.scaf_584.10	1R	√					√			√	√	√		√	√	√			√	√
HcMYB92	evm.model.scaf_85.20	R2R3	√		√					√	√	√	√	√		√	√			√
HcMYB93	evm.model.scaf_502.9	R2R3	√								√	√	√			√	√				√
HcMYB94	evm.model.scaf_13.74	4R		√			√		√	√	√	√		√		√	√	√
HcMYB95	evm.model.scaf_406.15	R2R3	√						√		√	√	√	√		√	√			√
HcMYB96	evm.model.scaf_56.110	R2R3	√				√	√		√			√		√	√	√		√	√
HcMYB97	evm.model.scaf_294.44	R2R3	√	√					√		√	√	√	√		√	√		√	√
HcMYB98	evm.model.scaf_519.14	R2R3	√							√	√	√	√				√	√	√		√
HcMYB99	evm.model.scaf_942.3	R2R3	√		√	√	√		√		√	√	√				√			√
HcMYB100	evm.model.scaf_54.18	R2R3	√			√			√	√	√	√	√		√	√	√
HcMYB101	evm.model.scaf_140.55	R2R3	√			√	√				√	√	√			√	√			√	√
HcMYB102	evm.model.scaf_247.60	R2R3	√	√		√	√	√			√	√	√		√	√	√			√	√
HcMYB103	evm.model.scaf_102.89	R2R3	√						√		√	√	√			√	√		√		√
HcMYB104	evm.model.scaf_369.95	R2R3	√	√		√			√	√	√	√	√		√	√	√			√
HcMYB105	evm.model.scaf_369.72	R2R3	√								√	√	√		√	√	√			√	√
HcMYB106	evm.model.scaf_217.86	R2R3
HcMYB107	evm.model.scaf_41.39	R2R3	√						√		√	√	√	√		√
HcMYB108	evm.model.scaf_29.33	R2R3	√		√			√			√	√	√	√	√					√	√
HcMYB109	evm.model.scaf_496.7	R2R3	√				√				√	√	√			√	√	√
HcMYB110	evm.model.scaf_91.20	1R	√		√	√	√	√			√	√	√	√			√		√	√
HcMYB111	evm.model.scaf_393.3	R2R3	√					√	√				√	√	√		√		√
HcMYB112	evm.model.scaf_419.9	R2R3	√					√	√		√	√	√	√		√	√				√
HcMYB113	evm.model.scaf_164.25	R2R3	√			√	√	√	√		√	√	√		√		√	√
HcMYB114	evm.model.scaf_164.15	1R	√				√	√			√	√	√			√	√	√	√	√
HcMYB115	evm.model.scaf_302.47	R2R3	√			√					√	√	√		√				√
HcMYB116	evm.model.scaf_579.2	R2R3	√					√	√				√	√	√	√	√	√	√		√
HcMYB117	evm.model.scaf_579.32	R2R3	√	√				√		√	√	√	√			√	√	√		√	√
HcMYB118	evm.model.scaf_71.153	R2R3	√					√					√	√	√		√			√
HcMYB119	evm.model.scaf_868.21	R2R3	√	√		√	√	√			√	√	√				√
HcMYB120	evm.model.scaf_272.22	R2R3	√				√				√	√	√	√			√		√	√
HcMYB121	evm.model.scaf_128.97	1R	√				√		√		√	√	√			√				√	√
HcMYB122	evm.model.scaf_128.96	R2R3	√		√		√		√		√	√	√			√	√
HcMYB123	evm.model.scaf_128.69	R2R3	√	√			√	√					√	√	√	√	√				√
HcMYB124	evm.model.scaf_690.27	R2R3	√			√				√	√	√	√		√		√		√	√
HcMYB125	evm.model.scaf_804.16	R2R3						√			√	√					√		√
HcMYB126	evm.model.scaf_198.9	1R	√	√		√			√				√		√	√	√
HcMYB127	evm.model.scaf_157.24	R2R3	√						√		√	√	√	√			√			√	√
HcMYB128	evm.model.scaf_240.20	R2R3	√				√	√		√	√	√	√		√	√	√		√	√
HcMYB129	evm.model.scaf_408.56	R2R3	√		√		√			√	√	√	√			√	√		√	√
HcMYB130	evm.model.scaf_408.16	R2R3	√	√			√	√	√				√		√	√
HcMYB131	evm.model.scaf_1045.19	R2R3	√			√					√	√	√		√	√
HcMYB132	evm.model.scaf_36.2	R2R3							√		√	√	√			√	√	√	√	√
HcMYB133	evm.model.scaf_36.6	R2R3					√			√	√	√				√	√				√
HcMYB134	evm.model.scaf_36.189	R2R3	√								√	√	√	√			√			√
HcMYB135	evm.model.scaf_48.75	R2R3	√	√							√	√	√
HcMYB136	evm.model.scaf_802.15	R2R3	√					√	√	√	√	√	√	√	√		√		√	√
HcMYB137	evm.model.scaf_426.16	1R			√		√	√			√	√				√	√			√
HcMYB138	evm.model.scaf_523.18	R2R3	√			√	√	√			√	√	√				√		√
HcMYB139	evm.model.scaf_509.4	R2R3	√				√						√			√	√
HcMYB140	evm.model.scaf_66.28	R2R3	√				√	√	√		√	√	√				√				√
HcMYB141	evm.model.scaf_28.25	R2R3	√	√		√	√			√	√	√	√		√	√	√			√	√
HcMYB142	evm.model.scaf_28.195	R2R3				√					√	√		√		√	√		√		√
HcMYB143	evm.model.scaf_158.175	R2R3	√				√				√	√	√	√	√		√		√		√
HcMYB144	evm.model.scaf_158.154	R2R3					√				√	√				√	√
HcMYB145	evm.model.scaf_158.135	R2R3	√			√					√	√	√	√		√	√		√		√
HcMYB146	evm.model.scaf_158.126	R2R3				√	√	√			√	√				√	√		√	√	√
HcMYB147	evm.model.scaf_158.22	R2R3	√					√			√	√	√	√		√	√			√	√
HcMYB148	evm.model.scaf_433.38	R2R3	√			√	√		√		√	√			√		√	√		√	√
HcMYB149	evm.model.scaf_214.28	R2R3	√			√					√	√	√		√	√					√
HcMYB150	evm.model.scaf_702.19	R2R3				√		√			√	√		√		√	√		√	√
HcMYB151	evm.model.scaf_850.12	R2R3	√					√			√	√	√	√		√
HcMYB152	evm.model.scaf_216.33	R2R3	√					√	√	√				√	√		√			√	√
HcMYB153	evm.model.scaf_79.1	R2R3	√						√	√	√	√		√		√	√				√
HcMYB154	evm.model.scaf_206.52	R2R3	√										√	√	√		√			√	√
HcMYB155	evm.model.scaf_206.41	R2R3	√		√		√		√	√			√	√						√
HcMYB156	evm.model.scaf_131.70	3R	√		√	√					√	√	√	√	√	√	√				√
HcMYB157	evm.model.scaf_543.17_evm.model.scaf_543.18	R2R3	√	√			√				√	√	√		√	√				√	√
HcMYB158	evm.model.scaf_22.64	R2R3	√							√	√	√	√	√		√			√
HcMYB159	evm.model.scaf_135.80	R2R3	√		√				√		√	√	√			√
HcMYB160	evm.model.scaf_733.29	R2R3	√			√					√	√	√					√	√	√
HcMYB161	evm.model.scaf_114.209	R2R3	√		√					√			√		√	√	√		√
HcMYB162	evm.model.scaf_225.94	R2R3	√					√	√		√	√	√		√	√			√	√	√
HcMYB163	evm.model.scaf_225.87	R2R3			√		√				√	√	√			√					√
HcMYB164	evm.model.scaf_225.84	R2R3	√			√	√				√	√	√		√		√	√	√	√
HcMYB165	evm.model.scaf_556.19	R2R3	√								√	√		√	√	√				√	√
HcMYB166	evm.model.scaf_68.90	R2R3	√					√			√	√		√	√		√	√	√	√
HcMYB167	evm.model.scaf_68.144	R2R3	√	√			√	√			√	√	√	√		√			√
HcMYB168	evm.model.scaf_68.153	1R	√	√		√					√	√	√	√		√	√	√			√
HcMYB169	evm.model.scaf_57.87	R2R3	√					√	√		√	√	√			√		√	√	√
HcMYB170	evm.model.scaf_57.120	R2R3	√						√		√	√	√			√	√			√
HcMYB171	evm.model.scaf_709.1	R2R3	√								√	√	√			√	√	√			√
HcMYB172	evm.model.scaf_346.50	R2R3	√								√	√	√			√			√	√
HcMYB173	evm.model.scaf_154.27	1R	√	√		√	√				√	√	√			√	√
HcMYB174	evm.model.scaf_70.29	3R	√	√	√	√					√	√	√		√		√		√
HcMYB175	evm.model.scaf_1172.3	R2R3	√			√	√				√	√	√	√		√	√
HcMYB176	evm.model.scaf_697.5	R2R3	√		√		√		√				√						√
HcMYB177	evm.model.scaf_72.29	R2R3	√	√			√				√	√	√								√
HcMYB178	evm.model.scaf_277.22	R2R3	√				√		√	√	√	√	√	√	√	√				√	√
HcMYB179	evm.model.scaf_423.12	R2R3					√				√	√		√		√	√				√
HcMYB180	evm.model.scaf_450.33	R2R3	√								√	√	√	√	√	√	√
HcMYB181	evm.model.scaf_12.124	3R	√		√	√		√								√	√
HcMYB182	evm.model.scaf_12.176	R2R3	√					√			√	√	√	√		√	√				√
HcMYB183	evm.model.scaf_183.42	R2R3	√					√	√		√	√		√		√	√			√
HcMYB184	evm.model.scaf_183.30	R2R3	√				√	√			√	√	√		√	√	√			√
HcMYB185	evm.model.scaf_577.23	1R					√									√	√	√	√	√
HcMYB186	evm.model.scaf_714.29	R2R3	√		√	√	√				√	√	√	√	√			√	√	√
HcMYB187	evm.model.scaf_74.156	R2R3	√	√		√		√			√	√	√				√				√
HcMYB188	evm.model.scaf_74.11	R2R3	√				√				√	√	√			√					√
HcMYB189	evm.model.scaf_787.2	R2R3	√						√		√	√	√		√	√	√
HcMYB190	evm.model.scaf_787.37	R2R3	√				√				√	√	√	√		√		√	√
HcMYB191	evm.model.scaf_482.10	R2R3	√				√	√		√	√	√		√		√	√
HcMYB192	evm.model.scaf_300.107	R2R3									√	√			√	√		√	√
HcMYB193	evm.model.scaf_300.104	R2R3	√					√		√	√	√	√				√	√		√
HcMYB194	evm.model.scaf_26.362	R2R3	√	√				√			√	√	√	√	√	√				√
HcMYB195	evm.model.scaf_26.176	R2R3	√	√				√			√	√				√	√				√
HcMYB196	evm.model.scaf_26.107	R2R3	√								√	√	√				√	√			√
HcMYB197	evm.model.scaf_26.5	R2R3	√			√	√				√	√	√	√	√	√		√			√
HcMYB198	evm.model.scaf_141.95	1R	√				√	√			√	√	√				√		√	√
HcMYB199	evm.model.scaf_259.104	R2R3	√	√							√	√	√	√		√	√		√	√
HcMYB200	evm.model.scaf_982.18	R2R3	√					√			√	√	√		√	√	√		√	√	√
HcMYB201	evm.model.scaf_982.17	R2R3	√	√				√			√	√	√		√	√	√
HcMYB202	evm.model.scaf_244.12	R2R3						√			√	√				√	√			√
HcMYB203	evm.model.scaf_244.14	R2R3	√								√	√	√	√		√		√	√	√
HcMYB204	evm.model.scaf_244.32	R2R3			√			√			√	√		√		√	√	√
HcMYB205	evm.model.scaf_382.2	R2R3	√		√		√		√		√	√	√	√		√				√
HcMYB206	evm.model.scaf_382.84	R2R3	√			√	√		√		√	√	√				√	√	√	√	√
HcMYB207	evm.model.scaf_73.135	R2R3	√			√	√		√		√	√	√				√	√		√	√
HcMYB208	evm.model.scaf_144.71	3R	√			√			√		√	√	√			√	√
HcMYB209	evm.model.scaf_144.16	R2R3	√						√	√				√		√	√	√		√
HcMYB210	evm.model.scaf_1.263	R2R3	√				√			√			√		√	√	√	√		√
HcMYB211	evm.model.scaf_1.270	R2R3	√	√			√				√	√	√			√	√		√	√
HcMYB212	evm.model.scaf_1.271	R2R3	√				√				√	√	√		√	√	√			√	√
HcMYB213	evm.model.scaf_1.511	R2R3	√						√				√			√			√	√
HcMYB214	evm.model.scaf_15.42	R2R3	√						√				√	√			√			√
HcMYB215	evm.model.scaf_15.94	R2R3														√	√	√	√	√	√
HcMYB216	evm.model.scaf_25.112	R2R3			√		√	√	√	√	√	√			√	√
HcMYB217	evm.model.scaf_25.144	R2R3	√	√		√			√		√	√	√	√	√		√				√
HcMYB218	evm.model.scaf_37.61	R2R3	√		√	√		√	√		√	√	√						√
HcMYB219	evm.model.scaf_37.124	R2R3	√								√	√	√	√	√	√	√			√	√
HcMYB220	evm.model.scaf_37.184	R2R3	√		√	√	√	√			√	√	√		√		√	√			√
HcMYB221	evm.model.scaf_37.240	R2R3	√	√		√	√	√			√	√	√			√	√	√		√	√
HcMYB222	evm.model.scaf_159.73	R2R3	√			√		√	√		√	√	√			√	√		√	√
HcMYB223	evm.model.scaf_182.176	1R				√			√		√	√		√		√				√
HcMYB224	evm.model.scaf_242.5	R2R3	√				√		√		√	√	√						√	√
HcMYB225	evm.model.scaf_252.11	R2R3	√			√			√				√				√			√
HcMYB226	evm.model.scaf_308.60	R2R3	√				√				√	√	√			√	√			√
HcMYB227	evm.model.scaf_347.74	R2R3	√				√				√	√	√	√		√
HcMYB228	evm.model.scaf_347.89	R2R3	√	√				√			√	√	√			√	√			√
HcMYB229	evm.model.scaf_355.80	R2R3	√		√						√	√	√	√	√	√	√			√
HcMYB230	evm.model.scaf_374.64	R2R3	√	√					√		√	√	√		√		√				√
HcMYB231	evm.model.scaf_397.66	R2R3	√	√							√	√			√	√	√	√		√
HcMYB232	evm.model.scaf_397.120	1R	√			√					√	√	√	√			√			√	√
HcMYB233	evm.model.scaf_440.70	R2R3	√						√		√	√	√			√	√		√
HcMYB234	evm.model.scaf_444.6	R2R3	√			√	√				√	√	√			√	√	√		√
HcMYB235	evm.model.scaf_463.70	R2R3	√	√				√	√		√	√	√	√	√		√				√
HcMYB236	evm.model.scaf_478.81	R2R3	√			√	√			√	√	√	√				√		√	√
HcMYB237	evm.model.scaf_493.19	R2R3				√	√				√	√		√		√	√	√
HcMYB238	evm.model.scaf_493.73	R2R3	√	√		√	√	√	√		√	√	√	√	√	√				√	√
HcMYB239	evm.model.scaf_527.47	R2R3	√	√		√					√	√	√		√		√			√	√
HcMYB240	evm.model.scaf_551.22	R2R3	√				√	√					√		√	√	√				√
HcMYB241	evm.model.scaf_589.39	1R	√						√		√	√		√		√	√		√	√	√
HcMYB242	evm.model.scaf_589.56	R2R3							√	√						√	√				√
HcMYB243	evm.model.scaf_589.87	R2R3	√										√							√	√
HcMYB244	evm.model.scaf_641.16	R2R3	√				√	√	√		√	√	√				√				√
HcMYB245	evm.model.scaf_676.12	R2R3	√		√			√			√	√	√	√	√	√	√			√
HcMYB246	evm.model.scaf_887.16	R2R3	√		√	√	√	√			√	√	√		√	√	√	√			√
HcMYB247	evm.model.scaf_911.15	R2R3	√						√		√	√	√	√	√				√	√	√
HcMYB248	evm.model.scaf_1021.25	R2R3			√	√		√		√	√	√			√	√	√	√		√	√
HcMYB249	evm.model.scaf_1077.31	R2R3	√	√		√		√			√	√	√	√		√	√		√		√
HcMYB250	evm.model.scaf_1108.10	R2R3	√		√					√			√							√
HcMYB251	evm.model.scaf_1206.6	R2R3	√				√						√	√		√
HcMYB252	evm.model.scaf_1213.11	1R									√	√			√	√
HcMYB253	evm.model.scaf_1223.6	1R	√	√	√			√					√			√	√

## Sheet: Table S9
Supplementary Table 9: List of HcMYB genes targeted by miRNAs were identified using psRNATarget.
miRNA_Acc.	Target_Acc.	Expectation	Target_start	Target_end	miRNA_aligned_fragment	alignment	Target_aligned_fragment	Inhibition
ath-miR319a	HcMYB98	1.5	985	1005	UUGGACUGAAGGGAGCUCCCU	::::::::::::: :::::	UCGGAGCUCCCUUCAUUCCAA	Cleavage
ath-miR319b		1.5	985	1005	UUGGACUGAAGGGAGCUCCCU	::::::::::::: :::::	UCGGAGCUCCCUUCAUUCCAA	Cleavage
ath-miR319c		1.5	985	1005	UUGGACUGAAGGGAGCUCCUU	::::::::::::: :::::	UCGGAGCUCCCUUCAUUCCAA	Cleavage
ath-miR169b-3p	HcMYB78	4	620	641	GGCAAGUUGUCCUUCGGCUACA	:: . :.:.::::: :::::::	UGGGACUGGAGGACUACUUGCC	Cleavage
ath-miR168a-5p	HcMYB76	5	185	205	UCGCUUGGUGCAGGUCGGGAA	:: ::::: :.::.:: ::	GGCCGGACCUCCGCCGAGGGA	Translation
ath-miR168b-5p		5	185	205	UCGCUUGGUGCAGGUCGGGAA	:: ::::: :.::.:: ::	GGCCGGACCUCCGCCGAGGGA	Translation
ath-miR168a-5p	HcMYB75	5	161	181	UCGCUUGGUGCAGGUCGGGAA	:: ::::: :.::.:: ::	GGCCGGACCUCCGCCGAGGGA	Translation
ath-miR168b-5p		5	161	181	UCGCUUGGUGCAGGUCGGGAA	:: ::::: :.::.:: ::	GGCCGGACCUCCGCCGAGGGA	Translation
ath-miR167a-5p	HcMYB68	5	689	709	UGAAGCUGCCAGCAUGAUCUA	::::: ::::.: .::::	ACGAUCAAACUGGUAAUUUCA	Cleavage
ath-miR167b		5	689	709	UGAAGCUGCCAGCAUGAUCUA	::::: ::::.: .::::	ACGAUCAAACUGGUAAUUUCA	Cleavage
ath-miR167d		5	688	709	UGAAGCUGCCAGCAUGAUCUGG	::::: ::::.: .::::	AACGAUCAAACUGGUAAUUUCA	Cleavage
ath-miR319a	HcMYB67	3.5	787	807	UUGGACUGAAGGGAGCUCCCU	: ::::::::::::. ::::	AUGGAGCUCCCUUCGAACCAA	Cleavage
ath-miR319b		3.5	787	807	UUGGACUGAAGGGAGCUCCCU	: ::::::::::::. ::::	AUGGAGCUCCCUUCGAACCAA	Cleavage
ath-miR319c		3.5	787	807	UUGGACUGAAGGGAGCUCCUU	: ::::::::::::. ::::	AUGGAGCUCCCUUCGAACCAA	Cleavage
ath-miR156a-5p	HcMYB59	4.5	134	153	UGACAGAAGAGAGUGAGCAC	:::::.:: .:.::.:::..	GUGCUUACCUUUUUUUGUUG	Cleavage
ath-miR156b-5p		4.5	134	153	UGACAGAAGAGAGUGAGCAC	:::::.:: .:.::.:::..	GUGCUUACCUUUUUUUGUUG	Cleavage
ath-miR156c-5p		4.5	134	153	UGACAGAAGAGAGUGAGCAC	:::::.:: .:.::.:::..	GUGCUUACCUUUUUUUGUUG	Cleavage
ath-miR156d-5p		4.5	134	153	UGACAGAAGAGAGUGAGCAC	:::::.:: .:.::.:::..	GUGCUUACCUUUUUUUGUUG	Cleavage
ath-miR156e		4.5	134	153	UGACAGAAGAGAGUGAGCAC	:::::.:: .:.::.:::..	GUGCUUACCUUUUUUUGUUG	Cleavage
ath-miR156f-5p		4.5	134	153	UGACAGAAGAGAGUGAGCAC	:::::.:: .:.::.:::..	GUGCUUACCUUUUUUUGUUG	Cleavage
ath-miR156g		4	134	153	CGACAGAAGAGAGUGAGCAC	:::::.:: .:.::.:::.:	GUGCUUACCUUUUUUUGUUG	Cleavage
ath-miR156h		5	134	153	UGACAGAAGAAAGAGAGCAC	:::::. : ::.::.:::..	GUGCUUACCUUUUUUUGUUG	Cleavage
ath-miR156b-3p	HcMYB54	4.5	336	358	UGCUCACCUCUCUUUCUGUCAGU	:: : .::::.::::.:::	GAAGAAACUGAGAGGGGUGGGCA	Cleavage
ath-miR168a-5p	HcMYB50	5	181	201	UCGCUUGGUGCAGGUCGGGAA	:: : : :: :::.:::::::	UUGCGGCCCGGCAUCAAGCGA	Cleavage
ath-miR168b-5p		5	181	201	UCGCUUGGUGCAGGUCGGGAA	:: : : :: :::.:::::::	UUGCGGCCCGGCAUCAAGCGA	Cleavage
ath-miR156b-3p	HcMYB43	5	33	54	UGCUCACCUCUCUUUCUGUCAGU	.:::: ::::.:.::::::. ::	GCUGA-AGAAGGGGAGGUGGACA	Cleavage
ath-miR168a-5p	HcMYB38	4.5	464	484	UCGCUUGGUGCAGGUCGGGAA	::::::::: ::::. .:.	GCCCCGACCUGAACCAGCUGG	Translation
ath-miR168b-5p		4.5	464	484	UCGCUUGGUGCAGGUCGGGAA	::::::::: ::::. .:.	GCCCCGACCUGAACCAGCUGG	Translation
ath-miR169f-3p	HcMYB27	5	23	43	GCAAGUUGACCUUGGCUCUGC	:: : :: ::::::..::::	GCUGCGCAAAGGUCGGCUUGA	Cleavage
ath-miR156b-3p	HcMYB26	5	187	209	UGCUCACCUCUCUUUCUGUCAGU	: :::: :::::::: :::.	CCGGACAUCAAGAGAGGGGAGUU	Cleavage
ath-miR167a-5p	HcMYB21	4	190	211	UGAAGCUGCCA-GCAUGAUCUA	.::::: :: :::::::::::	GGGAUCAAGCGUGGCAGCUUCA	Translation
ath-miR167b		4	190	211	UGAAGCUGCCA-GCAUGAUCUA	.::::: :: :::::::::::	GGGAUCAAGCGUGGCAGCUUCA	Translation
ath-miR167d		4	189	211	UGAAGCUGCCA-GCAUGAUCUGG	.::::: :: :::::::::::	GGGGAUCAAGCGUGGCAGCUUCA	Translation
ath-miR156a-3p	HcMYB195	4	508	529	GCUCACUGCUCUUUCUGUCAGA	:.:.: .:::::::::.:	GUCGGCGGCGAGAGCAGUGGGA	Cleavage
ath-miR156c-3p		5	508	529	GCUCACUGCUCUAUCUGUCAGA	:.:.: :::::::::.:	GUCGGCGGCGAGAGCAGUGGGA	Cleavage
ath-miR169b-3p	HcMYB194	4	461	482	GGCAAGUUGUCCUUCGGCUACA	:: :::::.:::::. : ::::	UGCAGCCGGAGGACGCCGUGCC	Cleavage
ath-miR167a-5p	HcMYB187	4.5	1257	1276	UGAAGCUGCCAGCAUGAUCUA	: :::: ::::::.. :::::	UCGAUC-UGCUGGUGUCUUCA	Cleavage
ath-miR167b		4.5	1257	1276	UGAAGCUGCCAGCAUGAUCUA	: :::: ::::::.. :::::	UCGAUC-UGCUGGUGUCUUCA	Cleavage
ath-miR167d		4.5	1256	1276	UGAAGCUGCCAGCAUGAUCUGG	:::: ::::::.. :::::	GUCGAUC-UGCUGGUGUCUUCA	Cleavage
ath-miR319a		1.5	949	969	UUGGACUGAAGGGAGCUCCCU	::::::::::::: :::::	UCGGAGCUCCCUUCAUUCCAA	Cleavage
ath-miR319b		1.5	949	969	UUGGACUGAAGGGAGCUCCCU	::::::::::::: :::::	UCGGAGCUCCCUUCAUUCCAA	Cleavage
ath-miR319c		1.5	949	969	UUGGACUGAAGGGAGCUCCUU	::::::::::::: :::::	UCGGAGCUCCCUUCAUUCCAA	Cleavage
ath-miR167a-5p	HcMYB166	4	1269	1288	UGAAGCUGCCAGCAUGAUCUA	: :::: :::::::. :::::	UCGAUC-UGCUGGCGUCUUCA	Cleavage
ath-miR167b		4	1269	1288	UGAAGCUGCCAGCAUGAUCUA	: :::: :::::::. :::::	UCGAUC-UGCUGGCGUCUUCA	Cleavage
ath-miR167d		4	1268	1288	UGAAGCUGCCAGCAUGAUCUGG	:::: :::::::. :::::	GUCGAUC-UGCUGGCGUCUUCA	Cleavage
ath-miR319a		1.5	961	981	UUGGACUGAAGGGAGCUCCCU	::::::::::::: :::::	UUGGAGCUCCCUUCAUUCCAA	Cleavage
ath-miR319b		1.5	961	981	UUGGACUGAAGGGAGCUCCCU	::::::::::::: :::::	UUGGAGCUCCCUUCAUUCCAA	Cleavage
ath-miR319c		1.5	961	981	UUGGACUGAAGGGAGCUCCUU	::::::::::::: :::::	UUGGAGCUCCCUUCAUUCCAA	Cleavage
ath-miR156a-3p	HcMYB165	5	399	419	GCUCACUGCUCUUUCUGUCAGA	::.: :::::.::.:::.:	GAUGGC-GAAAGGGCGGUGGGA	Cleavage
ath-miR158a-5p	HcMYB162	5	213	233	CUUUGUCUACAAUUUUGGAAA	: :::.:::::::. .::	AGGCAAAAGUUGUAGAUUGAG	Cleavage
ath-miR169b-3p	HcMYB161	4.5	771	792	GGCAAGUUGUCCUUCGGCUACA	: :.:: ::: ::::::::	UCAAUCUGAUGGAGAACUUGCC	Cleavage
ath-miR167c-3p	HcMYB159	4.5	1057	1079	UAGGUCAUGCUGGUAGUUUCACC	::::.:: :::::: .:::.	UCGGAAAUUAGCAGCAUUGCCUG	Cleavage
ath-miR156g	HcMYB158	5	240	259	CGACAGAAGAGAGUGAGCAC	:::. .:::::::: :.:	CAGCUUCUUCUCUUCUAUUG	Cleavage
ath-miR167a-5p	HcMYB157	4	1275	1294	UGAAGCUGCCAGCAUGAUCUA	: :::: :::::::. :::::	UCGAUC-UGCUGGCGUCUUCA	Cleavage
ath-miR167b		4	1275	1294	UGAAGCUGCCAGCAUGAUCUA	: :::: :::::::. :::::	UCGAUC-UGCUGGCGUCUUCA	Cleavage
ath-miR167d		4	1274	1294	UGAAGCUGCCAGCAUGAUCUGG	:::: :::::::. :::::	GUCGAUC-UGCUGGCGUCUUCA	Cleavage
ath-miR319a		1.5	967	987	UUGGACUGAAGGGAGCUCCCU	::::::::::::: :::::	UUGGAGCUCCCUUCAUUCCAA	Cleavage
ath-miR319b		1.5	967	987	UUGGACUGAAGGGAGCUCCCU	::::::::::::: :::::	UUGGAGCUCCCUUCAUUCCAA	Cleavage
ath-miR319c		1.5	967	987	UUGGACUGAAGGGAGCUCCUU	::::::::::::: :::::	UUGGAGCUCCCUUCAUUCCAA	Cleavage
ath-miR172a	HcMYB144	4.5	437	457	AGAAUCUUGAUGAUGCUGCAU	: :::::.::. : .::::::	ACGCAGCGUCGCCUGGAUUCU	Translation
ath-miR172b-3p		4.5	437	457	AGAAUCUUGAUGAUGCUGCAU	: :::::.::. : .::::::	ACGCAGCGUCGCCUGGAUUCU	Translation
ath-miR172c		4.5	437	457	AGAAUCUUGAUGAUGCUGCAG	:::::.::. : .::::::	ACGCAGCGUCGCCUGGAUUCU	Translation
ath-miR172d-3p		4.5	437	457	AGAAUCUUGAUGAUGCUGCAG	:::::.::. : .::::::	ACGCAGCGUCGCCUGGAUUCU	Translation
ath-miR172e-3p		5	437	457	GGAAUCUUGAUGAUGCUGCAU	: :::::.::. : .:::::.	ACGCAGCGUCGCCUGGAUUCU	Translation
ath-miR168a-5p	HcMYB137	5	181	201	UCGCUUGGUGCAGGUCGGGAA	:: : : :: :::.:::::::	UUGCGGCCCGGCAUCAAGCGA	Cleavage
ath-miR168b-5p		5	181	201	UCGCUUGGUGCAGGUCGGGAA	:: : : :: :::.:::::::	UUGCGGCCCGGCAUCAAGCGA	Cleavage
ath-miR157c-3p	HcMYB136	5	244	264	GCUCUCUAUACUUCUGUCACC	::: ::: ::::.::::	CUCUACAUAAGCAUAGGGAGC	Translation
ath-miR156c-3p	HcMYB133	5	522	543	GCUCACUGCUCUAUCUGUCAGA	: : :.: :.::::: ::::.	ACGGCCGGUUGGAGCAAUGAGU	Cleavage
ath-miR157a-3p	HcMYB125	5	22	42	GCUCUCUAGCCUUCUGUCAUC	.: .:: ..::::: :::::	AGUUGCACGGGGCUACAGAGC	Cleavage
ath-miR157b-3p		5	22	42	GCUCUCUAGCCUUCUGUCAUC	.: .:: ..::::: :::::	AGUUGCACGGGGCUACAGAGC	Cleavage
ath-miR156b-3p	HcMYB123	5	552	574	UGCUCACCUCUCUUUCUGUCAGU	::..: .:::::: :::::	UUGGAUGGUGAGAGAGUUGAGCC	Cleavage
ath-miR156c-3p	HcMYB121	4.5	100	121	GCUCACUGCUCUAUCUGUCAGA	.::.: : :.:::::::: ::	GUUGGCUGUUGGAGCAGUGUGC	Cleavage
ath-miR156a-3p	HcMYB111	4.5	39	60	GCUCACUGCUCUUUCUGUCAGA	:: . ::.:.:..::::::	GAAGAAGAAAGGGGUGGUGAGC	Cleavage
ath-miR168a-3p	HcMYB110	5	594	614	CCCGCCUUGCAUCAACUGAAU	.::::::::.::::: :.:	GUUCAGUUGGUGCAAUGUGCC	Cleavage
ath-miR169b-3p	HcMYB109	4.5	103	124	GGCAAGUUGUCCUUCGGCUACA	::. :.:::::.::: :.:	UUAAGUGGGAGGACGACUGGUC	Cleavage
ath-miR169d		4.5	2739	2758	UGAGCCAAGGAUGACUUGCCG	: :::::: ::::::.:::	AUGGAAGUCA-CCUUGGUUCA	Translation
ath-miR169e		4.5	2739	2758	UGAGCCAAGGAUGACUUGCCG	: :::::: ::::::.:::	AUGGAAGUCA-CCUUGGUUCA	Translation
ath-miR169f-5p		4.5	2739	2758	UGAGCCAAGGAUGACUUGCCG	: :::::: ::::::.:::	AUGGAAGUCA-CCUUGGUUCA	Translation
ath-miR169g-5p		4.5	2739	2758	UGAGCCAAGGAUGACUUGCCG	: :::::: ::::::.:::	AUGGAAGUCA-CCUUGGUUCA	Translation
ath-miR169d	HcMYB105	5	426	446	UGAGCCAAGGAUGACUUGCCG	..: :::::. :::::::	CCAUGAAUCAUCUGUGGCUCA	Cleavage
ath-miR169e		5	426	446	UGAGCCAAGGAUGACUUGCCG	..: :::::. :::::::	CCAUGAAUCAUCUGUGGCUCA	Cleavage
ath-miR169f-5p		5	426	446	UGAGCCAAGGAUGACUUGCCG	..: :::::. :::::::	CCAUGAAUCAUCUGUGGCUCA	Cleavage
ath-miR169g-5p		5	426	446	UGAGCCAAGGAUGACUUGCCG	..: :::::. :::::::	CCAUGAAUCAUCUGUGGCUCA	Cleavage
ath-miR160a-5p	HcMYB103	4.5	287	307	UGCCUGGCUCCCUGUAUGCCA	:: ::::::::.. ::::	CUGCUCACAGGGAGUUCGGCA	Cleavage
ath-miR160b		4.5	287	307	UGCCUGGCUCCCUGUAUGCCA	:: ::::::::.. ::::	CUGCUCACAGGGAGUUCGGCA	Cleavage
ath-miR160c-5p		4.5	287	307	UGCCUGGCUCCCUGUAUGCCA	:: ::::::::.. ::::	CUGCUCACAGGGAGUUCGGCA	Cleavage
ath-miR156b-3p	HcMYB101	4	789	811	UGCUCACCUCUCUUUCUGUCAGU	::.:.::::::::::..	UGGAGGAGGAGGAGAGGUGAGUG	Cleavage
ath-miR854a	HcMYB19	2.5	498	518	GAUGAGGAUAGGGAGGAGGAG	:::::::.:.:::::.::	CGACUCCUCCUUGUCCUCGUC	Cleavage
ath-miR858a	HcMYB210	1	296	316	UUUCGUUGUCUGUUCGACCUU	:::::::::::.::.::::	CCGGUCGAACAGAUAAUGAAA	Cleavage
	HcMYB211	2	332	352	UUUCGUUGUCUGUUCGACCUU	::::::::::.::.::::	CCCGUCGAACAGAUAAUGAAA	Cleavage
	HcMYB212	2	299	319	UUUCGUUGUCUGUUCGACCUU	:: ::::::::.::.::::	CCGGCCGAACAGAUAAUGAAA	Cleavage
	HcMYB70	2	290	310	UUUCGUUGUCUGUUCGACCUU	:: ::.:::::::::::.:	CUGGACGGACAGACAACGAGA	Cleavage
	HcMYB26	1.5	317	337	UUUCGUUGUCUGUUCGACCUU	:::::: :::::::::::.:	CAGGUCGCACAGACAACGAGA	Cleavage
	HcMYB146	1.5	290	310	UUUCGUUGUCUGUUCGACCUU	:: :::::::::::.::::	CUGGGCGAACAGACAAUGAAA	Cleavage
	HcMYB29	2	290	310	UUUCGUUGUCUGUUCGACCUU	:: ::.:::::::::::.:	CCGGGCGGACAGACAACGAGA	Cleavage
	HcMYB154	2	272	292	UUUCGUUGUCUGUUCGACCUU	::: :::::::::::.::.:	CAGGGCGAACAGACAAUGAGA	Cleavage
	HcMYB203	1.5	284	304	UUUCGUUGUCUGUUCGACCUU	:::::::::::.::.::.:	CUGGUCGAACAGAUAAUGAGA	Cleavage
	HcMYB35	1.5	290	310	UUUCGUUGUCUGUUCGACCUU	:::::.::.::::::::.:	CCGGUCGGACGGACAACGAGA	Cleavage
	HcMYB195	2.5	371	391	UUUCGUUGUCUGUUCGACCUU	:::::::: ::.::.::::	CUGGUCGAACUGAUAAUGAAA	Translation
	HcMYB142	2.5	530	550	UUUCGUUGUCUGUUCGACCUU	::: :::::::::::::.:	CAGGGAGAACAGACAACGAGA	Cleavage
	HcMYB63	2.5	320	340	UUUCGUUGUCUGUUCGACCUU	.:: :::::::::::::.:	CGGGGAGAACAGACAACGAGA	Cleavage
	HcMYB97	2.5	290	310	UUUCGUUGUCUGUUCGACCUU	.:: :::::::::::::.:	CGGGAAGAACAGACAACGAGA	Cleavage
	HcMYB83	2.5	293	313	UUUCGUUGUCUGUUCGACCUU	.:: ::.::::::::.::.:	CGGGACGGACAGACAAUGAGA	Cleavage
	HcMYB226	2	296	316	UUUCGUUGUCUGUUCGACCUU	:: ::::::::.:::::.:	CUGGGCGAACAGAUAACGAGA	Cleavage
	HcMYB67	2	296	316	UUUCGUUGUCUGUUCGACCUU	:: :::::.::::::::.:	CCGGACGAACGGACAACGAGA	Cleavage
	HcMYB172	2.5	356	376	UUUCGUUGUCUGUUCGACCUU	:: :::::::::::::.:	CCGGAAGAACAGACAACGAGA	Cleavage
	HcMYB229	2.5	290	310	UUUCGUUGUCUGUUCGACCUU	:: ::.::.::::::::.:	CCGGCCGGACGGACAACGAGA	Cleavage
	HcMYB134	2.5	278	298	UUUCGUUGUCUGUUCGACCUU	.:: ::::::::.::.::.:	CGGGGCGAACAGAUAAUGAGA	Cleavage
	HcMYB133	1.5	323	343	UUUCGUUGUCUGUUCGACCUU	:: ::::::::::::::.:	CCGGACGAACAGACAACGAGA	Cleavage
	HcMYB219	2.5	293	313	UUUCGUUGUCUGUUCGACCUU	.:: :::::::::::::.:	CGGGAAGAACAGACAACGAGA	Cleavage
	HcMYB206	2.5	290	310	UUUCGUUGUCUGUUCGACCUU	.:: :::::::::::::.:	CGGGAAGAACAGACAACGAGA	Cleavage
	HcMYB111	2	290	310	UUUCGUUGUCUGUUCGACCUU	::: ::.::::::::::.:	CUGGUAGAGCAGACAACGAGA	Cleavage
	HcMYB130	1.5	290	310	UUUCGUUGUCUGUUCGACCUU	::: :::::::::::::.:	CUGGUAGAACAGACAACGAGA	Cleavage
	HcMYB107	2	275	295	UUUCGUUGUCUGUUCGACCUU	::::: ::.::.:::::::	CCGGUCGCACGGAUAACGAAA	Cleavage
	HcMYB46	2	290	310	UUUCGUUGUCUGUUCGACCUU	:::::::: ::::::::.:	CCGGUCGAACCGACAACGAGA	Translation
	HcMYB236	2.5	290	310	UUUCGUUGUCUGUUCGACCUU	.:: :::::::::::::.:	CGGGAAGAACAGACAACGAGA	Cleavage
	HcMYB98	2.5	368	388	UUUCGUUGUCUGUUCGACCUU	.:: :: :::::::::::.:	CGGGGCGCACAGACAACGAGA	Cleavage
	HcMYB138	2.5	290	310	UUUCGUUGUCUGUUCGACCUU	.::: :.::::::::.::.:	CGGGUAGGACAGACAAUGAGA	Cleavage
	HcMYB100	2.5	374	394	UUUCGUUGUCUGUUCGACCUU	.:: ::.::.::::::::.:	CGGGCCGGACGGACAACGAGA	Cleavage
	HcMYB240	2.5	293	313	UUUCGUUGUCUGUUCGACCUU	.:: ::.::.::::::::.:	CGGGGCGGACGGACAACGAGA	Cleavage
	HcMYB41	2.5	296	316	UUUCGUUGUCUGUUCGACCUU	:: :::::::::::::.:	CUGGAAGAACAGACAACGAGA	Cleavage
	HcMYB116	1.5	272	292	UUUCGUUGUCUGUUCGACCUU	::::: :::::::::::.:	CUGGUCGCACAGACAACGAGA	Cleavage
	HcMYB91	0	164	184	UUUCGUUGUCUGUUCGACCUU	:::::::::::::::::::	CCGGUCGAACAGACAACGAAA	Cleavage
	HcMYB89	1.5	290	310	UUUCGUUGUCUGUUCGACCUU	::: :::::::::::.::::	CAGGGCGAACAGACAAUGAAA	Cleavage
	HcMYB124	2.5	290	310	UUUCGUUGUCUGUUCGACCUU	.:: :::::::::::::.:	CGGGGAGAACAGACAACGAGA	Cleavage
	HcMYB186	2.5	290	310	UUUCGUUGUCUGUUCGACCUU	.:: ::.::.:::::::::.	CGGGACGGACGGACAACGAAG	Cleavage
	HcMYB207	2.5	290	310	UUUCGUUGUCUGUUCGACCUU	.:: :::::::::::::.:	CGGGAAGAACAGACAACGAGA	Cleavage
	HcMYB77	2.5	290	310	UUUCGUUGUCUGUUCGACCUU	::: :::::::::::::.:	CAGGAAGAACAGACAACGAGA	Cleavage
	HcMYB201	1.5	290	310	UUUCGUUGUCUGUUCGACCUU	::: :::::::::::.::::	CAGGGCGAACAGACAAUGAAA	Cleavage
	HcMYB227	2.5	292	312	UUCGUUGUCUGUUCGACCUUG	: ::: :::::.::::::::	CCAGGACGAACGGACAACGAC	Cleavage

## Sheet: Table S10
Supplementary Table 10:	MYB-core motifs in the promoters of bottom structural volatile biosynthesis genes.
Promoter	MYB-Core motif (C/T)NGTT(A/G) Start position & Strand
Pro-HcTPS1 (1131 bp)	-285(-), -324(+), -488 (+), -513(-), -1342(+), -1708(+)
Pro-HcTPS3 (1557 bp)	-13(+), -195(-), -243(-), 526(+)
Pro-HcTPS10 (867 bp)	-290(-), -667(+),-673(+)
Pro-HcBSMT2 (1131 bp)	-191(+), -230(-), -294(-), -300(+), 326(+), -557(+), -622(-),-809(+), -879(-), -878(+), -906(+), -968(-), -1028(+)

[truncated: 2 more sheets: Table 11, Table 12]
